# Supplementary material for: PbrChiA: a key chitinase of pear in response to Botryosphaeria dothidea infection by interacting with PbrLYK1b2 and down-regulating ROS accumulation
Source: Hortic Res. 2023 Sep 19;10(10):uhad188. doi: 10.1093/hr/uhad188 (PMC10611555; doi:10.1093/hr/uhad188)
Supplement: Web_Material_uhad188 [file web_material_uhad188.zip]

Archive with 2 entries (2 files):
- neo-FigS.pdf
- TableS.xlsx
