# Supplementary material for: PbrChiA: a key chitinase of pear in response to Botryosphaeria dothidea infection by interacting with PbrLYK1b2 and down-regulating ROS accumulation
Source: Hortic Res. 2023 Sep 19;10(10):uhad188. doi: 10.1093/hr/uhad188 (PMC10611555; doi:10.1093/hr/uhad188)
Supplement: Web_Material_uhad188 [file web_material_uhad188.zip › TableS.xlsx]

## Sheet: TableS1
﻿Table S1 RNA-seq reads and mapping rate of 30 samples.
Sample	Raw reads	Raw bases	Clean reads	Total_mapped	Unique_mapped	Clean bases (G)	Q30(%)	GC content(%)
R_mock_1	76618368	11569373568	75782934	58472153(77.16%)	52160424(68.83%)	10.4703	93.75	46.65
R_mock_2	72191980	10900988980	71385756	55584916(77.87%)	49708599(69.63%)	9.86854	94.06	46.69
R_mock_3	69664202	10519294502	68991118	53638440(77.75%)	47972988(69.54%)	9.52928	93.98	46.74
R1_1	74850960	11302494960	73907834	54485254(73.72%)	48053097(65.02%)	10.2461	93.97	47.03
R1_2	70320966	10618465866	69424216	50095140(72.16%)	43893370(63.22%)	9.54164	94.05	47.24
R1_3	75275994	11366675094	74268548	55736114(75.05%)	49403297(66.52%)	10.2389	94.27	47.13
R2_1	75233050	11360190550	74521966	57368510(76.98%)	50576366(67.87%)	10.2408	93.96	46.77
R2_2	94419704	14257375304	92875620	68695370(73.96%)	59571388(64.14%)	12.5031	93.92	47.88
R2_3	69839368	10545744568	69082762	52878827(76.54%)	46658778(67.54%)	9.57319	93.74	46.89
R3_1	75231990	11360030490	74035534	51302201(69.29%)	45101746(60.92%)	10.1217	94.06	47.85
R3_2	70509614	10646951714	69622374	51465284(73.92%)	45263093(65.01%)	9.58394	93.82	47.36
R3_3	76476140	11547897140	75790332	57580415(75.97%)	51057204(67.37%)	10.4529	94.08	46.89
R4_1	75958758	11469772458	75214230	57337729(76.23%)	50821797(67.57%)	10.4127	93.81	46.76
R4_2	75128300	11344373300	74072594	53308293(71.97%)	46952961(63.39%)	10.2005	94.37	47.65
R4_3	76295754	11520658854	75581060	54996956(72.77%)	48468544(64.13%)	10.4633	94.12	47.56
S_mock_1	76170372	11501726172	75390486	57695907(76.53%)	51227074(67.95%)	10.4029	94.06	46.67
S_mock_2	74225182	11208002482	72922288	54878682(75.26%)	48797377(66.92%)	9.89096	94.32	47.26
S_mock_3	76632074	11571443174	75794598	57369199(75.69%)	50925264(67.19%)	10.4288	94.07	46.78
S1_1	74729206	11284110106	73931580	56160366(75.96%)	49720780(67.25%)	10.2349	93.9	46.91
S1_2	74339838	11225315538	73590170	55978264(76.07%)	49834014(67.72%)	10.1776	93.75	46.77
S1_3	75163620	11349706620	74348930	56755640(76.34%)	49945512(67.18%)	10.3073	94.31	46.9
S2_1	75416000	11387816000	74634868	56531058(75.74%)	49893466(66.85%)	10.2885	93.2	46.79
S2_2	75598016	11415300416	74551642	56861591(76.27%)	50328370(67.51%)	10.3138	94.23	47.27
S2_3	75220686	11358323586	74313452	56860992(76.52%)	50437158(67.87%)	10.2745	94.21	46.92
S3_1	75348948	11377691148	74526586	57025863(76.52%)	50519712(67.79%)	10.2684	94.03	46.66
S3_2	70050648	10577647848	69089954	53310402(77.16%)	47184564(68.29%)	9.56641	93.62	47.09
S3_3	75919166	11463794066	75072730	57213237(76.21%)	50634225(67.45%)	10.4083	94.48	47.03
S4_1	72016382	10874473682	71164820	54393874(76.43%)	47993530(67.44%)	9.85065	94.14	46.97
S4_2	73988680	11172290680	73119728	55848426(76.38%)	49510847(67.71%)	10.054	94.1	47.02
S4_3	75149568	11347584768	74248900	56201416(75.69%)	49724504(66.97%)	10.2354	94.47	47.12
﻿Q30: The ratio of nucleotides with quality value of ≥30. The percentage of mapped reads of the total high quality, filtered reads.

## Sheet: TableS2
Table S2 DEGs of early and later infection stages.
	Up-regulated DEG	Down-regulated DEG	Total DEG
R_mock vs R_1	2801	3983	6784
S_mock vs S_1	1433	2542	3975
	Relatively high-expressed DEG	Relatively low-expressed DEG
S_2 vs R_2	4682	5257	9939
S_3 vs R_3	5009	4987	9996
S_4 vs R_4	4869	5249	10118

## Sheet: TableS3
﻿Table S3 Results of KEGG pathway enrichment analysis of DEGs in the early infection stage.
Pathway id	Description	Padjust	Gene counts
R_mock vs R_1
ko00196	Photosynthesis - antenna proteins	1.90525e-13	18
ko00195	Photosynthesis	5.90443e-11	25
ko00906	Carotenoid biosynthesis	1.73876e-05	17
ko00710	Carbon fixation in photosynthetic organisms	1.85007e-05	24
ko04016	MAPK signaling pathway - plant	0.00144595	34
ko00630	Glyoxylate and dicarboxylate metabolism	0.00395179	25
ko00430	Taurine and hypotaurine metabolism	0.00539488	7
ko00910	Nitrogen metabolism	0.00577138	12
ko00500	Starch and sucrose metabolism	0.00577427	35
ko00520	Amino sugar and nucleotide sugar metabolism	0.00624183	30
ko00592	alpha-Linolenic acid metabolism	0.00676907	17
ko00350	Tyrosine metabolism	0.00731319	13
ko04626	Plant-pathogen interaction	0.0077454	40
ko00860	Porphyrin and chlorophyll metabolism	0.00826945	14
ko00030	Pentose phosphate pathway	0.00902881	14
ko00909	Sesquiterpenoid and triterpenoid biosynthesis	0.00976726	11
ko00051	Fructose and mannose metabolism	0.0424815	15
ko04070	Phosphatidylinositol signaling system	0.0499513	13
S_mock vs S_1
ko00196	Photosynthesis - antenna proteins	8.9047e-17	22
ko00195	Photosynthesis	8.06458e-09	26
ko00710	Carbon fixation in photosynthetic organisms	5.86764e-08	33
ko00906	Carotenoid biosynthesis	6.75349e-05	19
ko00500	Starch and sucrose metabolism	0.000525617	49
ko04016	MAPK signaling pathway - plant	0.0015178	42
ko00520	Amino sugar and nucleotide sugar metabolism	0.00295127	39
ko00592	alpha-Linolenic acid metabolism	0.0111064	20
ko04626	Plant-pathogen interaction	0.0111839	51
ko00910	Nitrogen metabolism	0.011444	14
ko00130	Ubiquinone and other terpenoid-quinone biosynthesis	0.0123775	14
ko00030	Pentose phosphate pathway	0.0131278	17
ko00051	Fructose and mannose metabolism	0.0187291	20
ko00860	Porphyrin and chlorophyll metabolism	0.0212043	16
ko00430	Taurine and hypotaurine metabolism	0.0251495	7
ko00630	Glyoxylate and dicarboxylate metabolism	0.0277274	27
ko04075	Plant hormone signal transduction	0.0292514	59
ko00909	Sesquiterpenoid and triterpenoid biosynthesis	0.0341782	12
ko00250	Alanine, aspartate and glutamate metabolism	0.0391507	15
ko00350	Tyrosine metabolism	0.0413424	13
ko04712	Circadian rhythm - plant	0.0413424	13
ko00900	Terpenoid backbone biosynthesis	0.0418967	15
KEGG: Kyoto Encyclopedia of Genes and Genomes.

## Sheet: TableS4
﻿Table S4 Results of KEGG pathway enrichment analysis of DEGs in Cluster6.
Pathway id	Description	Padjust	Gene counts
ko00592	alpha-Linolenic acid metabolism	0.00948	6
ko00902	Monoterpenoid biosynthesis	0.0501	5
ko00520	Amino sugar and nucleotide sugar metabolism	0.383	5
ko00330	Arginine and proline metabolism	0.0818	4
ko00071	Fatty acid degradation	0.338	3
ko00400	Phenylalanine, tyrosine and tryptophan biosynthesis	0.347	3
ko00052	Galactose metabolism	0.397	3
ko00073	Cutin, suberine and wax biosynthesis	0.468	2
ko01040	Biosynthesis of unsaturated fatty acids	0.473	2
ko00562	Inositol phosphate metabolism	0.497	2
ko00710	Carbon fixation in photosynthetic organisms	0.5	2
ko00760	Nicotinate and nicotinamide metabolism	0.504	1
ko00051	Fructose and mannose metabolism	0.504	2
ko00650	Butanoate metabolism	0.505	1
ko00780	Biotin metabolism	0.508	1
ko00040	Pentose and glucuronate interconversions	0.51	3
ko00230	Purine metabolism	0.513	4
ko00240	Pyrimidine metabolism	0.523	3
ko00960	Tropane, piperidine and pyridine alkaloid biosynthesis	0.531	1
ko00591	Linoleic acid metabolism	0.533	1
KEGG: Kyoto Encyclopedia of Genes and Genomes.

## Sheet: TableS5
Table S5 Identification of GH18 family from Chinese white pear genome.
Gene ID	HMM-search				NCBI batch-CDD
	Accession	E-Value	Query name		Accession	E-Value	Short name
Pbr001893.1	PF00704.31	4.2e-08	Glyco_hydro_18		cl10447	3.19278e-18	GH18_chitinase-like superfamily
Pbr007325.1	PF00704.31	2.3e-63	Glyco_hydro_18		cl10447	6.9335e-138	GH18_chitinase-like superfamily
Pbr007326.1	PF00704.31	3e-64	Glyco_hydro_18		cl10447	3.94789e-138	GH18_chitinase-like superfamily
Pbr007327.1	PF00704.31	2.3e-78	Glyco_hydro_18		cl10447	4.18355e-135	GH18_chitinase-like superfamily
Pbr010818.1	PF00704.31	4.1e-29	Glyco_hydro_18		cl10447	1.71744e-139	GH18_chitinase-like superfamily
Pbr010819.1	PF00704.31	8.1e-28	Glyco_hydro_18		cl10447	4.16764e-139	GH18_chitinase-like superfamily
Pbr010824.1	PF00704.31	8.3e-30	Glyco_hydro_18		cl10447	5.01383e-143	GH18_chitinase-like superfamily
Pbr010826.1	PF00704.31	2.1e-30	Glyco_hydro_18		cl10447	1.85534e-142	GH18_chitinase-like superfamily
Pbr015680.1	PF00704.31	4.1e-17	Glyco_hydro_18		cl10447	1.09573e-103	GH18_chitinase-like superfamily
Pbr016731.1	PF00704.31	1.6e-18	Glyco_hydro_18		cl10447	2.62208e-44	GH18_chitinase-like superfamily
Pbr016732.1	PF00704.31	6.4e-43	Glyco_hydro_18		cl10447	5.67078e-78	GH18_chitinase-like superfamily
Pbr018693.1	PF00704.31	5.1e-14	Glyco_hydro_18		cl10447	7.11466e-78	GH18_chitinase-like superfamily
Pbr018708.1	PF00704.31	4.9e-28	Glyco_hydro_18		cl10447	2.11734e-116	GH18_chitinase-like superfamily
Pbr018709.1	PF00704.31	1.3e-24	Glyco_hydro_18		cl10447	2.51605e-112	GH18_chitinase-like superfamily
Pbr018972.1	PF00704.31	9.5e-19	Glyco_hydro_18		cl10447	4.19357e-137	GH18_chitinase-like superfamily
Pbr019036.1	PF00704.31	3.8e-69	Glyco_hydro_18		cl10447	2.05951e-124	GH18_chitinase-like superfamily
Pbr020019.1	PF00704.31	6.2e-73	Glyco_hydro_18		cl10447	7.06967e-133	GH18_chitinase-like superfamily
Pbr023438.1	PF00704.31	2.6e-17	Glyco_hydro_18		cl10447	3.27069e-124	GH18_chitinase-like superfamily
Pbr027461.1	PF00704.31	1.1e-15	Glyco_hydro_18		cl10447	1.33622e-150	GH18_chitinase-like superfamily
Pbr029456.1	PF00704.31	5e-26	Glyco_hydro_18		cl10447	4.34973e-134	GH18_chitinase-like superfamily
Pbr031248.1	PF00704.31	1.4e-27	Glyco_hydro_18		cl10447	4.06774e-136	GH18_chitinase-like superfamily
Pbr032703.1	PF00704.31	5.1e-30	Glyco_hydro_18		cl10447	1.92003e-141	GH18_chitinase-like superfamily
Pbr033847.1	PF00704.31	3.5e-63	Glyco_hydro_18		cl10447	1.56045e-138	GH18_chitinase-like superfamily
Pbr033849.1	PF00704.31	3.5e-63	Glyco_hydro_18		cl10447	1.56045e-138	GH18_chitinase-like superfamily
Pbr033959.1	PF00704.31	3.2e-16	Glyco_hydro_18		cl10447	1.06958e-120	GH18_chitinase-like superfamily
Pbr034281.1	PF00704.31	8.9e-82	Glyco_hydro_18		cl10447	3.77613e-139	GH18_chitinase-like superfamily
Pbr034282.1	PF00704.31	8.4e-56	Glyco_hydro_18		cl10447	1.24607e-101	GH18_chitinase-like superfamily
Pbr034283.5	PF00704.31	2.9e-60	Glyco_hydro_18		cl10447	1.38057e-128	GH18_chitinase-like superfamily
Pbr036567.1	PF00704.31	2.6e-13	Glyco_hydro_18		cl10447	1.17846e-75	GH18_chitinase-like superfamily
Pbr039439.1	PF00704.31	1.5e-29	Glyco_hydro_18		cl10447	1.19455e-140	GH18_chitinase-like superfamily
Pbr039440.1	PF00704.31	1.5e-29	Glyco_hydro_18		cl10447	1.19455e-140	GH18_chitinase-like superfamily

## Sheet: TableS6
Table S6 Cis-element analysis of promoter sequences of PbrChiA cloned from R-532 and S-589.
Element name	Count
	R-532	S589
cis-acting element involved in defense and stress responsiveness	1	1
cis-acting element involved in low-temperature responsiveness	4	2
cis-acting element involved in salicylic acid responsiveness	NA	1
cis-acting element involved in the abscisic acid responsiveness	4	4
cis-acting regulatory element essential for the anaerobic induction	2	2
cis-acting regulatory element involved in auxin responsiveness	1	1
cis-acting regulatory element involved in light responsiveness	5	6
cis-acting regulatory element involved in the MeJA-responsiveness	4	6
cis-acting regulatory element related to meristem expression	2	1
common cis-acting element in promoter and enhancer regions	14	16
core promoter element around -30 of transcription start	28	32
gibberellin-responsive element	NA	1
light responsive element	1	1
MYB binding site involved in flavonoid biosynthetic genes regulation	NA	1
MYB binding site involved in light responsiveness	1	NA
part of a conserved DNA module involved in light responsiveness	1	2
part of a light responsive element	1	2
part of a module for light response	1	1
short_function	5	3

## Sheet: TableS7
Table S7 ﻿PbrChiA-interacting proteins identified by yeast two-hybrid (Y2H) library screening.
Pbr_ID	AT_ID	Num	Annotation	Defence related
Pbr005152.1	AT3G21630.1	4	CHITIN ELICITOR RECEPTOR KINASE 1 (CERK1/LYK1)	*
Pbr042473.1	AT2G35290.1	3	SMALL AUXIN UPREGULATED RNA 79	*
Pbr029610.1	AT1G06680.1	3	OXYGEN-EVOLVING ENHANCER PROTEIN 2	*
Pbr021220.1	AT1G77120.1	3	ALCOHOL DEHYDROGENASE 1	*
Pbr005206.1	AT1G04970.1	3	LBR-1 bind to LPS directly and regulate PR1 expression	*
Pbr037896.1	AT1G17860.1	3	KUNITZ TRYPSIN INHIBITOR 5	*
Pbr039980.1	AT5G09360.1	2	LACCASE 14	*
Pbr011976.1	AT5G49360.1	2	BETA-XYLOSIDASE 1, BXL1	*
Pbr031777.3	AT2G45880.1	2	BETA-AMYLASE 4, BETA-AMYLASE 7, BMY4	*
Pbr039136.1	AT1G69840.1	2	HYPERSENSITIVE INDUCED REACTION HIR2	*
Pbr000842.1	AT5G47850.1	2	CRINKLY4 RELATED 4
Pbr002181.2	AT4G13020.3	1	Similar to the mak genes of rats. mak encodes a protein kinase that may play a role in spermatogenesis
Pbr005252.1	AT3G07790.1	1	DGCR14-like protein
Pbr006920.1	AT5G19440.1	2	similar to Eucalyptus gunnii alcohol dehydrogenase of unknown physiological function
Pbr012282.1	AT5G23450.3	1	LONG-CHAIN BASE (LCB) KINASE 1
Pbr014509.1	AT5G14450.1	1	GDSL esterase/lipase
Pbr020285.1	AT5G16110.1	1	hypothetical protein
Pbr022099.1	AT5G59240.1	3	Ribosomal protein S8e family protein
Pbr023030.1	AT4G01690.1	1	protoporphyrinogen oxidase (PPOX)
Pbr023651.1	AT3G04350.1	3	vacuolar sorting-associated protein
Pbr027390.4	AT2G16940.2	2	Splicing factor, CC1-like protein
Pbr028461.1	AT1G11750.2	1	CLP PROTEASE PROTEOLYTIC SUBUNIT 6
Pbr028764.1	AT2G01140.1	1	FRUCTOSE-BISPHOSPHATE ALDOLASE 3 Aldolase superfamily protein
Pbr033550.1	AT4G08950.1	2	EXORDIUM (EXO)
Pbr034762.1	AT5G38410.3	1	RUBISCO SMALL SUBUNIT 3B
Pbr036263.1	AT1G13440.1	1	GLYCERALDEHYDE-3-PHOSPHATE DEHYDROGENASE C-2
Pbr037808.1	AT5G47870.1	2	ORGANELLAR DNA-BINDING PROTEIN 2
Pbr040249.1	AT1G72680.1	3	CINNAMYL ALCOHOL DEHYDROGENASE 1
Pbr041571.1	AT4G15093.1	5	catalytic LigB subunit of aromatic ring-opening dioxygenase family
Pbr042282.1	AT1G07230.1	1	NON-SPECIFIC PHOSPHOLIPASE C1

## Sheet: TableS8
Table S8 Gene expression profile in TPM.
Gene_id	R_mock_1	R_mock_2	R_mock_3	R1_1	R1_2	R1_3	R2_1	R2_2	R2_3	R3_1	R3_2	R3_3	R4_1	R4_2	R4_3	S_mock_1	S_mock_2	S_mock_3	S1_1	S1_2	S1_3	S2_1	S2_2	S2_3	S3_1	S3_2	S3_3	S4_1	S4_2	S4_3
MSTRG.10005	7.17	7.17	7.47	6.1	8.09	4.87	8.46	5.15	5.21	4.54	6.66	3.81	11.33	10.12	15.83	0.65	0.2	0.58	0.23	0.76	1.99	0.82	0.12	0.15	0.26	0.54	1.08	2.05	0.52	1.3
MSTRG.10019	0	0.17	0	0.52	0.51	0.14	0.79	0.99	0.7	1.69	1.42	2.95	0.69	1.02	0.69	1.04	1.56	1.32	5.82	1.49	6.66	8.79	9.37	8.79	7.74	10.94	10.36	7.12	8.42	10.36
MSTRG.10021	0	2.32	2.14	0	0	4.13	3.77	3.83	1.54	0	3.78	0.27	4.03	3.44	8.06	0.12	6.05	0	2.02	0.06	0	0	0	1.87	0	0	0	0.39	0	6.65
MSTRG.10022	0	0	0	0.25	1.45	0.83	0.69	1.52	1.03	2.2	2.96	1.9	1.01	1.89	0.5	0	0	0	0	0	0.23	0	0	0	0.23	0	0	0	0	0
MSTRG.10033	5.38	6.46	6.86	5.29	4.23	4.53	4.53	2.53	4.45	2.18	2.43	3.77	4.79	2.69	3.48	2.48	0.39	1.51	1.42	1.73	1.24	0.99	0.8	0.95	1.5	0.69	1.37	1.17	1.47	0.92
MSTRG.10060	0.78	0.57	0.89	0.29	0.51	0.44	0.07	0.22	0.23	0.11	0.29	0.3	0.39	0.1	0.38	0.6	1.36	0.55	0.19	0.54	0.42	0.3	0.1	0.35	0.34	0.37	0.25	0.38	0.3	0.62
MSTRG.10073	0.83	0.9	0	0	0	1.92	0.4	0	0	0	0	0	0	0	0	0.37	0.38	0	0	0.99	0.31	0	0	0.43	0	0	0	0	0	0
MSTRG.10100	111.75	118	117.35	46.96	41.88	42.47	38.99	30.32	38.02	15.12	20.61	30.22	47.97	28.47	34.55	71.64	84.66	93.64	50.3	78.98	28.41	35.81	34.19	48.02	34.37	34.4	26.97	42.63	51.39	35.58
MSTRG.10103	2.41	3.54	1.96	6.15	6.61	5.94	5.89	4.57	4.36	5.98	4.43	1.73	2.46	4.83	4.21	2.47	8.83	4.33	5.26	1.27	4.56	3.15	7.59	5.04	4.9	4.65	4.54	3.78	6.42	4.52
MSTRG.10108	39.63	27.33	44.67	23.26	22.1	5.52	13.57	1.85	5.29	0	4.04	6.64	36.41	7.27	15.02	29.68	2.67	10.18	9.71	18.92	14.08	0	0	0	8.26	6.37	4.86	7.12	0	1.73
MSTRG.10124	52.26	55.79	53.32	47.65	49.32	40.26	45.94	45.94	42.53	51.38	39.47	38.35	42.65	47.62	47.08	41.67	49.02	43.05	41.01	42.48	43.21	42.33	49.6	40.65	48.05	48.06	46.92	53.61	54.79	57.22
MSTRG.10150	0	0	0.11	0.1	0.08	0.3	0.25	0.19	0.34	0.09	0	0.17	0.06	0	0.08	7.57	0.73	6.23	5.62	7.05	4.63	4.71	4.7	6.27	4.93	5.16	5.8	5.42	4.89	4.45
MSTRG.10156	0	0	0	0	0.1	0	0.36	0.06	0.2	0.83	0.37	0.09	0.59	1.87	0.29	0	0	0	0	0	0	0	0	0	0.19	0	0	0.48	0.27	0.43
MSTRG.10158	0	0	0	0	0	0	0.12	0.17	0.13	1.49	0.62	0.26	1.54	1.28	1.12	0	0	0	0	0	0	0	0	0	0.13	0.18	0	2.53	0.55	0.94
MSTRG.10162	5.15	6.45	3.68	0.16	0.22	0.14	0.1	0.23	0	0.23	0	0	0	0.19	0.31	4.3	3.13	2.81	0.41	3.68	0.29	0.36	0.31	0.19	0.31	0.15	0.05	0.05	0.15	0.05
MSTRG.10178	0.71	0.39	0.93	0.29	0.58	0.62	0.32	0.58	1.36	0.39	0.36	0.21	0.43	0.45	0.99	6.99	2.1	3.26	1.24	3.97	3.27	1.24	0.58	0.84	0.77	1.36	0.78	0.51	0.79	2.49
MSTRG.10182	16.45	14.07	17.19	15.3	11.47	10.69	9.83	5.88	10.18	4.61	4.8	8.77	8.33	3.91	6.01	12.11	8.14	12.74	10.58	13.3	6.51	7.75	7.31	8.86	8.26	6.67	6.65	7.22	8.33	6.91
MSTRG.10234	1.38	1.36	0.8	1.46	2	2.8	1.29	1.88	0.78	2.6	1.88	0.79	0.55	1.33	0.4	2.71	6.88	2.24	1.95	1.73	1.67	1.23	2.61	1.16	0.85	1.68	1.62	1.5	1.33	1.1
MSTRG.10238	0	0	0	0	0	0	0.35	0.35	0.38	2.79	4.13	0.98	6.98	6.49	2.03	0.04	0	0	0	0	0	0	0.07	0.12	0.08	0.12	0.23	17.97	8.78	11.25
MSTRG.10251	0.26	0.17	0.22	0.26	0.06	0.21	0.41	0.04	0.07	0.11	0.11	0.13	0.21	0.08	0	0	0	0.22	0.06	0.06	0	0.12	0	0.24	0.11	0.1	0	0.05	0	0.05
MSTRG.10265	25.55	15.33	12.32	33.1	5.34	39.39	16.87	26.27	13.37	34.78	23.91	38.14	12.58	21.39	16.56	10.94	23.24	9.21	18.02	7.73	8.56	9.29	17.11	19.26	14.78	10.04	9.89	8.93	17.99	18.53
MSTRG.10272	0	0	0	0	0	0	0	0	0	0	0	1.45	12.13	0	1.46	0	0	0	0	0	0	0	0	0	0	0	0	5.07	0	0
MSTRG.10284	1.43	1.94	1.43	0.31	0.51	0.44	0.52	0.62	0.25	1.3	0.41	1.34	0.25	0.65	1.17	1.86	1.69	1.92	0.85	1.42	0.96	0.35	0.73	0.64	0.84	0.96	0.75	0.56	1.05	0.85
MSTRG.10300	1.45	0.71	1.66	0.96	0.86	0.95	0.52	0.46	0.42	0.37	0.61	0.48	0.33	0.21	0.3	1.41	1.08	2.31	1.09	1.5	0.99	1.4	0.98	1.14	1.2	0.66	0.68	0.84	0.95	0.65
MSTRG.10304	6.4	4.96	6.64	6.79	4.86	3.85	6.45	2.8	6.47	1.31	2.23	5.46	4.6	1.15	3.77	13.83	1.83	14.44	12.13	17.39	8.37	8.17	3.76	7.05	6.74	2.97	5	5.03	5.19	3.75
MSTRG.10307	4.01	6.69	5.7	6.1	4.75	4.74	3.35	4.34	5.95	2.47	1.99	3.69	1.81	0.97	3.13	0.69	0.62	0.22	0.55	0.12	0.82	0.42	0.18	0.1	0	0	0	0	0.1	0.19
MSTRG.10310	2.84	2.62	3.28	2.44	2.83	2.67	2.47	2.89	2.66	1.92	2.55	2.03	2.13	1.73	1.9	5.3	4.67	4.49	5.6	4.68	4.34	5.69	6.06	6.89	5.93	6.09	5.7	5.54	6.05	5.72
MSTRG.10320	1.76	3.21	3.22	3.01	3.17	3.33	1.42	1.61	1.36	0.86	1.15	0.97	0.77	1.13	1.56	0	0	0	0.06	0	0	0	0	0	0	0	0	0	0	0
MSTRG.10329	0.96	0.94	1.02	2.46	1.83	1.4	1.74	0.51	1.51	0.77	1	2.95	1.55	0.61	1.53	0.69	1.06	1.19	1.02	0.94	1.08	1.4	1.16	1.55	1.14	0.87	0.9	0.83	1.19	0.9
MSTRG.10330	5.46	2.89	6.05	3.62	3.25	2.48	2.32	0.81	4.13	1.29	1.35	1.85	2.84	1.06	2.1	1.28	0.51	0.68	1.65	0.77	0.96	0.43	0.73	0.42	0.46	0.61	0.22	0.22	0.21	0
MSTRG.10331	0.65	2.29	2.32	6.12	6.22	3.09	7.34	0.58	1.67	0	4.67	5.76	10.85	3.11	13.92	2.35	0	0.31	1.24	1.91	8.02	3.06	0	2.18	2.75	0.73	2.74	11.43	2.37	4.38
MSTRG.10332	1.9	0	0	0	0	1.79	0	0	0	2.53	0	0	0	2.37	0	1.15	0	0	0	0	7.52	0	0.26	0	1.44	0.95	0.24	15.66	1.93	0.2
MSTRG.10387	2.2	4.11	2.39	3.28	3.23	3.44	4.8	0.27	1.82	1.01	0.48	4.29	3.34	0.44	1.1	2.65	0	4.08	1.15	3.19	1.67	3.23	2.5	0	1.84	0.46	0	0.52	1.01	0
MSTRG.10434	26.8	34.98	30.84	28.64	31.18	34.96	18.21	25.69	14.6	14.78	12.63	12.15	8.56	11.66	10.85	42.23	53.52	28.64	30.39	33.94	45.96	24.22	20.72	18.26	22.12	27.57	15.2	14.03	14.03	15.07
MSTRG.10435	5.45	3.92	3.53	4.63	5.22	6.86	8.31	1.01	9.51	2.52	2.93	3.37	15.53	6.16	18.97	10.68	16.73	7.64	3.06	4.31	7.6	4.26	3.9	2.52	6.46	2.22	5.13	3.9	2.76	12.77
MSTRG.10438	4.06	2.77	2.49	3.3	2.62	4.14	4.94	2.03	4.55	3.73	4.22	4.94	3.75	3.93	6.49	5.07	2.76	7.46	4.07	6.85	4.68	5.19	3.23	3.75	3.96	3.31	4.83	5.73	4.54	5.35
MSTRG.10454	0.51	0.45	0.58	0.59	0.42	0.75	1.88	1.8	1.43	4.54	4.38	1.94	3.89	6.29	4.5	0.63	0.94	1.02	2.09	0.81	1.67	3.28	3.61	3.13	5.02	6.26	6.35	25.49	14.38	17.02
MSTRG.1046	0.5	1.14	0.46	1.04	1.86	0.98	0.63	2.77	1.58	0.66	0.11	0.87	0.76	1.23	0.65	1.02	0.52	0.18	1.5	0.99	1.37	0.74	0.53	1.25	0.18	1.32	1	0.72	0.51	0.52
MSTRG.10462	18.94	12.14	21.54	18.73	25.59	18.78	12.97	22.94	24.21	34.42	19.53	21.11	17.46	14.24	4.65	10.93	1.38	11.11	0	6.97	7.18	0	3.81	2.23	4.22	2.84	5.47	3.49	8.44	4
MSTRG.10475	0.23	0	0	0.97	0	0.2	0.66	1.6	0	0	0.65	0.45	1.21	0	0	0.24	0.35	0.45	0.7	1.3	1.51	0.88	0.38	0.22	0	0	0	0	0	0.39
MSTRG.10488	0	0.71	0	0	0	0	0	0	0	0.5	0	0	0	0	0	0	0	1.21	0	0	0.68	0	0	0.64	0	0	0	0	0	0
MSTRG.10489	0.57	0.29	0.81	0.76	0.49	0.89	0.36	0.57	1.14	0.99	0.34	1.24	1.13	0.84	1.17	0.55	0.44	0.6	1.36	0.51	0.7	2.73	2.03	2.73	2.95	2.13	2.27	1.94	3.07	1.55
MSTRG.10502	0.32	0.62	0.47	0.76	0.11	0.91	0.79	0.77	1.94	0.72	0.79	0.1	1.18	0.46	0.53	0.11	0.42	0.1	0.41	0	0.19	0.1	0.35	0.39	0.61	0.57	0.59	0.21	0.78	0.83
MSTRG.10503	0.39	0.8	0.66	1.24	1.02	1.02	1.13	0.76	0.78	0.53	0.69	0.67	0.56	0.64	0.3	2.17	0.56	0.99	3.03	1.54	2.08	2.72	2.24	2.2	2.64	2.61	2.23	2.15	2.45	2.24
MSTRG.10510	0	0	0.24	0	0.43	0.91	1.01	1.36	0.23	2.48	1.41	0.42	1.56	0.93	0.88	0	0	0	0	0	0	0	0	0	0	0	0	0	0	0
MSTRG.10527	0.3	0.3	2.07	0.32	0	0	0	0	0	0.49	0	0	0	0	0	0	0.23	1.18	0.3	2.4	0	0.29	0	0	0	0	0	0	0	0
MSTRG.10535	3.25	3.57	3.38	5.06	4.47	3.39	3.88	5.4	3.63	2.27	2.62	3.39	3.37	2.67	3.47	3.66	2.57	4.1	5.53	3.5	4.26	5.17	6.68	7.42	6.27	7.21	4.52	5.07	6.18	6.76
MSTRG.10536	1.08	1.39	1.5	1.94	2.41	1.69	1.77	2.24	1.98	3.62	2.02	1.08	1.33	3.02	1.17	0.44	2.87	1.15	1.97	0.22	1.21	1.38	2.63	0	1.43	0.87	2.08	0.6	1.38	1.77
MSTRG.10537	0	0	0	0.3	0.4	0.32	0	0	0	0.15	0	0	0	0.25	0	0	2.08	0	0	0	0	0	0	0	0	0	0	0	0	0
MSTRG.10542	6.21	5.09	3.67	5.31	4.38	2.53	3.89	5.05	2.97	3.79	3.49	1.52	0.99	1.37	2.81	1.05	0.36	0.49	0.52	0	0	0	0.82	0.5	0	0.46	0	0	0	0
MSTRG.10543	0	0	0.91	1.08	1.21	0.86	1.26	0.43	0.66	0.64	0.42	0	0.21	0.42	0.26	0	0.39	0	0	0	0.16	0	0	0	0	0	0	0	0	0
MSTRG.10544	0	0	2.03	3.9	7.84	1.42	1.52	1.5	0	1.22	1.57	5.14	0	1.41	0	0	0	0	0	0	0	0	0	0	0	0	0	0	0	1.33
MSTRG.10554	0	0	0	0	0	0	0	0	0	0	0	0	0	0	0	0	7.03	0	0	0	0	0	0	0	0	0	0	0	0	0
MSTRG.10556	8.57	7.96	9.88	6.37	4.83	5.14	4.05	2.48	4.27	1.31	1.3	2.63	2.52	0.91	2.04	9.5	3.38	10.72	7	9.96	4.32	4.54	2.79	3.53	3.46	2.75	2.11	2.01	2.14	1.49
MSTRG.1057	0.81	0.55	0.62	1.15	1.23	1.09	2.13	0.97	1.51	0.93	1.86	1.03	1.78	2.97	1.81	0	0.31	0	0.07	0.2	0.52	0.33	0.17	0.4	0.18	0.24	0.34	0.12	0.23	0.03
MSTRG.10580	1.95	1.79	2.69	3.45	6.18	2.29	5.89	0.78	3.59	0.88	5.32	4.13	8.05	4.52	7.75	0.78	0	1.14	1.57	1.19	4.86	2.67	0.53	1.78	2.36	1.39	2.37	5.46	2.66	3.1
MSTRG.10581	2.66	2.26	2.56	4.06	3.88	2.77	3.01	3.14	3.36	4.72	4.52	1.78	7.44	6.19	8.2	0.68	0.55	1.02	0.38	0.98	1.11	1.17	0.61	0.39	0.57	0.67	1.15	3.45	0.39	1.84
MSTRG.10586	9.09	9.91	8.23	16.18	15.26	13.03	10.57	8.38	12.99	3.07	5.61	10.72	12.42	6.19	10.17	3.99	1.16	4.41	6.05	5.37	3.99	9.23	6.18	8.58	10.93	6.52	8.61	8.55	9.58	4.32
MSTRG.10597	6.56	7.37	6.15	7.34	7.43	13.91	4.93	8.27	4.51	7.09	4.69	5.07	6.27	5.1	5.95	2.1	2.52	0.8	1.26	1.69	1.32	1.13	0.86	0.88	1.04	0.79	1.04	1.15	1.1	0.86
MSTRG.10601	0	0	0	8.66	6.1	12.77	0	0	0	7.09	4.68	11.19	3.42	20.3	8.24	0	0	2.72	0	1.83	0	0	0	0	0	0	0	0	0	0
MSTRG.10602	0	0.28	0.11	0.28	0	0.16	0	0.19	0.09	0	0.17	0	0	0.32	0.09	3.15	7.21	2.55	3.1	3.35	3.08	2.83	2.64	2.99	3.67	2.02	3.06	1.55	2.52	1.74
MSTRG.10610	0.19	0.28	0.47	0.33	0.18	0.36	0	0.25	0.19	0	0.13	0	0	0.24	0	0.93	2.22	1.11	4.45	1.54	1.7	1.71	1.37	1.98	0.64	0.29	1.03	0.14	1.01	0.42
MSTRG.10624	0.65	1.27	0.36	0	0.81	0.14	0.15	0.38	0.84	0	0.45	0.16	0	0	0	1.16	1.25	2.54	0.64	1.25	0.15	0.31	0.66	0	0.46	0.58	0.61	1.11	0.15	0
MSTRG.10664	0	0	0	0	0.41	0	0	0	0	0	0	0	0	0.12	0	0	0	0	0	0	0	0	3.17	0	0	0	0	0	0	2.07
MSTRG.10693	0.17	0.49	0.55	0.51	0.51	0.36	0.16	0.2	0.08	0.21	0.08	0	0.17	0	0	1.19	2.65	0.58	1.14	1.08	1.82	0.79	0.69	0.23	0.48	0.08	0.69	0.32	0.69	0.37
MSTRG.10718	0.65	0.42	1.21	0.89	0.43	0.37	0.4	0	0.68	0	0	0	0.22	0	1.79	3.97	0.16	8.82	11.32	7.44	3.78	4.48	3.15	5.86	6.13	2.13	5.13	3.39	3.99	3.45
MSTRG.10719	7.76	0	0	0	0	0	0	0	0	0	0	0	0	0	0	0	3.79	1.38	8	5.39	0	1.4	0	0	2.79	2.78	1.59	0	0	0
MSTRG.10720	2.99	2.47	2.19	4.36	2.6	2.65	3.75	3.45	2.76	2.11	2.14	2.92	2.74	2.58	3.16	1.27	1.95	1.63	1.59	1.43	1.02	1.21	1.05	0.76	1.41	1.28	1.16	1.18	1.07	0.55
MSTRG.10724	1.83	2.2	1.6	5.33	4.7	3.38	3.11	1.25	3.5	0.76	1.15	2.27	2.42	0.83	1.59	0.13	0	0.13	0.16	0.13	0.26	0.24	0.21	0.12	0.42	0.19	0.14	0.18	0.21	0.17
MSTRG.10757	4.07	4.36	4.04	4.97	5.74	6.57	3.82	5.39	4.23	7.09	4.37	3.05	3.57	4.86	2.58	2	6.41	3.67	5.31	3.2	5.15	7.27	8.16	7.8	5.76	5.46	4.8	5.1	5.21	5.95
MSTRG.10761	0.35	0	0	0	0	0	0.33	0.19	0	1.12	0.33	0	0.37	0	0	0	0	0	0	0	0.33	0	0	0	2.78	3.81	1.69	0.89	0.58	1.83
MSTRG.10792	0	0	0	0	0	0	0	0	0	0.64	0.89	0.19	0	0.17	0	0	0	0	0	0	0	0	0.47	0	0	0.34	0.36	9.04	2.66	6.01
MSTRG.10793	0	0	0	0	0	0	0.2	0.24	0.43	1.23	0.58	0.19	0.7	1.12	0.92	0	0	0	0	0	0.04	0.05	0.13	0.27	0.48	0.55	1.1	13.93	3.56	6.85
MSTRG.1081	8.69	7.97	8.26	13.89	12.24	14.75	13.87	17.54	13.99	22.21	13.64	16.1	11.9	12.16	11.57	12.06	13.97	13.45	22.45	9.43	18.19	31.13	45.2	40.17	30.9	41.59	34.08	35.41	36.93	40.05
MSTRG.1082	1.01	1.15	1.23	1.48	0.81	1.59	0.75	1.84	1.02	2.3	0.65	1.09	0.64	1.63	0.84	1.8	3.87	1.49	2.49	2.01	1.12	1.83	3.11	2.81	1.8	2.77	2.01	2.18	3.2	3.11
MSTRG.10826	0	0	0	0.56	1.12	0.21	2.34	2.44	3.46	5.38	4.86	7.94	4.91	4.97	5.49	0	0.05	0	0.83	0	0.94	2.27	1.88	2.78	4.13	3.45	5.02	4.76	5.78	5.79
MSTRG.1083	1.38	1.52	2.25	1.7	1.7	1.6	1.29	1.28	0.9	1.39	1.14	1.29	1.06	2.19	1.37	0.57	0.71	0.61	0.43	0.9	0.91	0.42	0.56	0.61	0.54	0.25	0.36	0.59	0.51	0.64
MSTRG.10838	1.06	1.25	0.71	1.42	1.19	1.11	1.1	1.17	0.87	2.26	1.29	1.55	1.51	1.86	1.49	0.33	0.76	0.53	0.73	0.58	0.78	0.51	0.44	0.78	0.31	0.39	0.3	0.42	0.79	1.21
MSTRG.10896	0	0	0	0	4.65	6.39	41.67	68.85	30.72	248.91	88.78	32.39	69.72	293.75	132.58	0	0.76	0	0	0	8.89	5.49	7.58	22.23	24.19	63.04	63.41	97.41	45.01	142.45
MSTRG.10899	1.18	0	0	0	3.18	0	0	0	2.62	1.68	0	1.14	2.58	0.95	0	3.51	0	2.13	1.21	0	0	0	2.82	1.15	0	0	1.19	0	0	0
MSTRG.1090	0	0	0.35	0	0	0	0	0	0	0	0	0	0	0	0	14.77	0.76	18.15	7.63	14.3	2.83	3.12	0.49	2.38	1.98	0.52	0.6	0.43	1.19	0.24
MSTRG.10909	0	0	0	0	0	1322.36	0	1549.87	0.13	801.53	347.66	0.17	0	458.84	0	0	173.93	0	0	0	0	0	679.63	0	0	704.8	0	0.19	0	372.25
MSTRG.10910	90.01	113.88	163.99	1002.26	1021.69	164.43	1496.1	44.65	1495.69	14.7	485.01	1466.32	752	38.25	702.91	125.54	1.12	203.64	1047.63	125.74	791.43	717.79	55.72	1054.37	844.82	291.1	824.62	954.44	1238.32	353.09
MSTRG.1093	5.94	5.35	5	9.28	6.88	7.86	10.38	6.5	8.95	5.48	5.46	11.19	7.67	6.3	6.35	8.46	4.06	8.17	10.95	7.25	9.65	12.25	9.73	9.69	11.58	12.65	11.81	12.86	15.64	16.09
MSTRG.10932	0	2.15	0	14.59	0	1.74	1.84	0.88	0	0	1.91	2.09	4.9	1.72	0	0	0	0	0	0	0	0	0	0	0	0	0	0	0	0
MSTRG.10935	0	0	3.08	3.08	0	6.49	4.48	0	0	0	0	2.59	6.13	0	0	10.71	0	2.38	8.6	0	0	2.43	2.28	0	9.65	0	0	2.81	0	0
MSTRG.10952	1.45	0.72	4.13	1.13	2.47	0.61	0.34	0	1.56	0	0	0	0	0	0	0	0	0	0	0	0	0	0	0	0	0	0	0	0	0
MSTRG.10967	1.75	3.18	2.93	2.33	6.78	4.58	5.32	10.31	3.39	12.96	6.2	2.08	2.68	23.94	10.12	0	1.65	0	0.25	0.24	2.41	0.4	0.75	0.44	0.32	1.05	0.63	0	0	0.52
MSTRG.10970	20.02	16.05	1.22	6.03	13.14	11.89	18.74	16.23	21.08	23.42	16.24	7.55	22.14	13.51	13.94	13.96	34.95	11.09	10.03	9.52	10.55	12.04	13.02	10.41	15.3	14.22	5.86	23.26	15.36	5.18
MSTRG.10973	0.71	0.7	0.81	1.49	1.99	0	1.95	0	1.56	0.53	0.65	0	0	0.66	0	8.62	6.33	6.26	12.29	19.63	2.71	5.35	6.85	6.89	9.86	8.82	6.36	3.54	9.33	5.01
MSTRG.10979	0	0	0	0	0	0	0	1.78	0	0	0	0	0	0	0	0	0	0	0	0	0	0	0	0	0	0	0	0	0	0
MSTRG.1098	1.27	1.61	1.63	0.94	0.55	0.47	1.71	0.74	2.09	2.12	1.87	1.06	0	0.79	0	0.56	0.7	1.6	0.9	1.21	0.84	0.52	0.45	0.85	0.17	1.15	0.35	1.25	0.51	0.31
MSTRG.10981	1.69	1.55	1.85	1.11	1.82	0.82	1.02	0.39	0.76	0.57	1.09	0.58	1.81	2.71	2.54	0.19	0.05	0.3	0.14	0.58	0.95	0.4	0.07	0.14	0.11	0.16	0.44	0.16	0.16	0.36
MSTRG.10986	0	0	0	0	0	0	0	0	0	0	0	0	0	0	0	2.2	1.59	1.48	1.53	0.35	1.14	3.75	0.25	1.74	1.74	1.92	0.59	1.52	2.54	1.26
MSTRG.10992	0.68	0	1.14	0.7	0.34	0	0.32	0.1	0.18	0.14	0.32	0.33	0	0	0.17	2.26	0	1.83	2.65	4.12	1.71	2.57	0	0.16	2.91	0.31	1.28	0.5	0.63	0.29
MSTRG.10996	0.9	0.29	0.41	1.15	0.46	0.59	0.28	0.57	0.53	0	0.14	0.15	0.23	0	0	0.92	0.96	0.52	2.39	0.57	1.47	2	1.56	0.91	1.39	0.48	1.25	0.37	0.65	0.55
MSTRG.10999	2.41	1.09	2.3	0.85	0.62	0.61	0.64	1.69	3.16	0.46	1.38	0	1.51	1.33	1.06	0.93	2.44	3.29	4	3.55	2.6	2.61	4.75	3.78	3.95	4.11	6.84	4.25	3.72	3.96
MSTRG.11007	3.05	2.71	1.85	9.35	28.42	6.01	5.04	32.37	4.07	8.14	6.95	1.77	2.42	5.47	6.27	0.07	4.72	0.85	1.36	0.47	1.13	0.56	1.58	1.47	1.03	0.99	1.76	1.64	1.22	2.37
MSTRG.11033	6.13	4.12	4.04	3.53	3.13	5.19	4.33	3.03	4.66	1.05	2.42	1.97	1.46	1.43	1.95	0.04	0.03	0.15	0.04	0	0.04	0	0	0.04	0	0	0.07	0	0.03	0.08
MSTRG.11048	89.65	116.02	96.72	65.49	70.61	60.82	55.93	63.95	65.88	74.76	56.89	59.87	64.14	64.32	53.9	83.17	206.71	96.56	75.22	81.48	70.91	62.36	85.84	82.59	67.57	92.04	78.01	77.98	85.18	86.91
MSTRG.11116	10.32	6.67	11.35	9.99	7.83	3.66	9.15	1.54	9.34	0.29	2.6	9.32	12.24	1.69	7.97	0.16	0	0.15	0	0.41	0.07	0.07	0	0.14	0.36	0	0	0.07	0.28	0.07
MSTRG.11119	5.05	3.73	5.47	5.88	5.24	3.66	6.38	1.12	3.6	0.79	1.33	2.92	3.56	1.51	4.01	10.04	1.35	13.19	11.38	13.97	7.84	9.74	2.98	7.64	9.38	3.42	4.77	8.69	7.93	4.48
MSTRG.11122	20.2	26.35	27.91	20.87	17.18	20.86	2.76	2.04	4.05	5.03	5.58	6.26	6.72	6.02	4.1	0	0	0	0	0	0	0	0	0	0.17	0	0	0.51	0.28	0.01
MSTRG.11125	8.95	0	3.34	10.1	3.31	4.7	0	3.37	3.4	4.58	4.26	2.8	0	2.3	12.81	0	0	0	0	0	0	0	0	0	0	0	0	0	0	0
MSTRG.11126	0	0.08	0	0	0	0	0.1	0	0	0	0.07	0.08	0.15	0.06	0	8.8	0.5	4.94	5.23	5.58	4.92	1.82	0.26	0.31	0.75	0.24	0.77	0.39	0.49	0.58
MSTRG.11127	0	0.04	0.05	0.03	0.03	0.05	0.15	0.02	0.1	0.12	0.42	0.33	2.62	0.52	0.46	0	0	0	0.03	0	0.1	0.08	0.02	0.06	0.14	0.08	0.23	1.43	0.69	0.24
MSTRG.11128	0	0.97	0	0	0.48	2.57	0	2.28	0	4.07	4.67	2.36	0	3.02	0	0	0	0	0	0	0	0.69	0.2	0	0	0	0	0	0	0
MSTRG.11129	0	0	0.73	0.53	0	0	3.39	0	1.79	0	0	0	1.6	0	1.62	0	0	0	0	0	0	0	0	0	0	0	0	0.25	0	0
MSTRG.1113	7.99	9.73	8.58	8.61	7.63	8.39	5.15	6.56	4.99	4.85	4.26	4.6	3.61	2.73	4.08	6.85	4.46	5.19	5.01	6.76	3.79	3.98	3.07	3.72	3.1	3.15	3.67	3.35	2.43	2.85
MSTRG.11130	0.23	0.1	0	0	0.12	0.07	0.52	0	0	1.49	1.01	0.29	0.24	1.62	0.2	0	0	0	0	0	0	0	0	0	0	0	0.15	0.27	0	0
MSTRG.11131	0	0	0	0	0	0	0	0	1.37	0	0	1.83	0.67	0	0	3.82	0	2.64	3.17	4.31	2.37	0.53	0	0	0	0	0	0.87	0	0
MSTRG.11135	0	0	0	0	0	0	0	0	0	0	0	0	0	0	0	0.85	0.78	1.34	0.81	0.49	0.27	1	0.69	0.55	0.87	1.5	0.84	0.66	0.63	0.8
MSTRG.11142	0.21	0.61	0.46	0.21	0.41	0.53	0.19	0.36	0	0	0	0.2	0	0	0	0	0.63	0.8	0.61	0.23	0.19	0.19	0	0.39	0.2	0.37	0.2	0	0	0
MSTRG.11145	0.57	0.64	0.53	1.49	1.61	2.76	0.53	0.45	0.46	0.99	0.53	0.88	0.2	0.34	0.17	0.7	0.46	0.67	1.26	0.52	0.9	0.85	1.38	1.44	0.83	0.88	0.77	0.55	0.77	0.77
MSTRG.11158	11.13	9.26	10.56	9.66	9.1	8.75	9.77	6.77	6.64	11.5	10.2	9.88	13.66	13.7	10.78	54.61	4.73	42.07	36.09	42.69	19.13	28.85	22	31.06	31.01	17.98	25.68	31.98	30.37	21.12
MSTRG.11159	0	0	0	0	0	0	0	0	0	0	0	0	0	0	0	6.33	0	1.76	3.8	0.72	0.59	4.06	2.49	3.63	3.48	1.66	3.7	6.84	1.68	0.98
MSTRG.11193	8.14	7.94	8.04	6.25	8.53	6.41	8.41	7.59	7.84	5.21	5.33	6.82	5.97	4.94	6.11	10.84	8.39	9.88	7.18	8.84	7.59	7.05	7.01	7.08	6.76	6.34	7.84	5.79	5.97	5.94
MSTRG.11214	2.54	2.61	3.47	1.97	3.1	2.33	2.68	2.34	2.28	2.4	1.52	2.66	2.15	2.12	2.62	1.84	1.4	3.18	2.03	3.07	2.21	3.17	4.5	2.49	3.16	3.31	2.7	2.24	2.71	3.38
MSTRG.11256	0.93	0.42	0.59	0.3	0.95	0.5	0.85	1.07	1.31	1.17	0.86	0.22	0.71	2.8	1.25	0	0	0.12	0	0.57	0	0	0.12	0.42	0	0	0	0	0	0.17
MSTRG.11257	0	0.45	0	0.33	0.5	0	0	0.24	0.14	0.27	0	0	0	0	0.25	0	0.76	0	0	0.1	0	0	0.16	0.74	0	0	1.49	0	0.03	0.76
MSTRG.11259	0	0.12	0.13	0	0	0	0.13	0.23	0.12	0.11	0.11	0.13	0	0.65	0.12	2.5	3.21	3.26	4.21	3.69	4.27	4.42	4.17	5.75	4.19	3.28	4.66	3.05	2.67	5.91
MSTRG.11265	0	0	0	0	0	0	0	0	0	0	0	0	0	0	0	0	1.9	0	0	0	0	0	0	0	0	0	0	0	0	0
MSTRG.11275	0.28	0.81	0.97	0.84	1.62	0.71	1.59	1.58	0.62	4.16	1.02	0.55	0.57	1.18	0.84	0	0	0	0	0	0	0	0	0	0	0	0	0	0	0
MSTRG.11279	15.52	12.36	19.49	5.24	5.03	6.05	2.35	1.33	3.54	0.18	0.57	0.93	0.97	0.42	0.71	12.31	1.61	13.67	8.09	8.45	4.68	4.58	3.94	6.09	2.09	1.64	1.36	2.94	3.57	1.75
MSTRG.11290	31.38	25.64	19.32	24.08	16.47	19.34	10.31	12.79	13.81	9.65	7.01	13.1	6.53	7.23	9.53	17.4	19.79	17.28	18.01	16.79	16.55	8.75	9.32	14.82	12.55	11.78	9.2	7.99	11.99	9.8
MSTRG.11300	0	0	0	0	0	0	0	0	0	0	0	0	0	0	0	45.73	3.41	41.59	37.87	49.07	35.28	38.85	23.83	42.63	50.71	34.26	48.52	30.59	39	28.53
MSTRG.11318	0	0	0	0	0.1	0.08	0	0.35	0.29	0.57	0.27	0.18	0.29	0.66	0.19	0.39	0	0.19	0.09	0.1	0.35	0	0.16	0.52	0.18	0.17	0.88	0.46	0.09	0.42
MSTRG.1132	2.28	1.7	2.36	1.93	1.98	1.04	0.34	0.24	0.17	0.1	0.08	0.07	0.27	0.15	0.11	2.09	4.34	2.69	1.74	2.05	1.38	0.85	1.65	1.51	0.62	0.8	0.59	0.5	0.73	0.75
MSTRG.11320	33.54	28.04	43.11	72.9	64.43	41.09	45.88	22.72	43.57	21.73	34.46	45.74	48.18	29.22	41.25	38.51	15.21	37.9	61.32	40.28	55.09	71.51	49.61	61.43	73.94	48.84	65.23	54.95	54.01	55.13
MSTRG.11344	3.84	4.97	3.38	3.33	3.81	2.94	1.75	2.26	2.32	1.8	2.22	2.39	2.21	2.33	2.29	1.98	5.51	2.72	2.49	2.96	1.61	2.06	2.97	2.92	2.27	3	2.18	2.67	2.35	2.58
MSTRG.11347	1.94	1.09	1.53	1.14	0.92	0.91	1.23	0.43	1.62	0.3	1.04	1.08	1.61	0.73	0.89	1.49	0.72	1.8	4.14	1.73	2.53	2.78	1.85	3.11	4.16	2.72	2.77	2.31	2.84	2.77
MSTRG.11352	0	0	0	0	0	0.29	0	0.12	0	0.89	0.14	0	0.15	0.14	0	0	1.41	0	0	0	0	0	0.24	0.14	0	0.14	0.14	0	0	0.3
MSTRG.11355	0	3.17	1.72	3.84	6.38	4.14	2.12	2.85	3.84	10.35	5.07	1.72	7.49	2.57	3.74	1.01	2.26	0	0.77	0	3.37	2.09	1.21	0	0.76	0.65	0.97	0.75	1.58	1.49
MSTRG.11366	2.69	1.79	2.76	4.53	3.64	2.72	2.75	1.16	2.88	1.24	1.68	3.82	3.24	1.28	2.52	2.27	0.85	2.2	3.68	2.6	2.65	3.07	1.91	1.68	4.29	2.37	2.73	2.32	2.1	1.91
MSTRG.11378	0.08	0.08	0.24	0.13	0.13	0.19	4.37	3.32	2.9	5.9	6.63	5.57	8.63	7.85	8.67	0.09	0.03	0.13	0.31	0.08	0.34	1.01	1.75	1.5	1.94	2.05	2.77	18.76	9.75	9.76
MSTRG.11384	1.23	1.3	1.41	1.82	1.51	1.46	2.27	2.19	2.53	2.44	1.48	2.08	2.56	1.78	1.83	0.61	0.68	1.08	1.93	0.64	1.35	2.91	3.56	4.12	3.23	2.63	3.36	4.43	4.82	3.81
MSTRG.1139	5.43	2.72	4.59	4.15	3.04	2.26	2.54	0.95	2.62	0.17	1.37	2.83	2.53	0.99	2.23	2.92	0.32	4.61	3.1	3.88	2.71	2.97	0.94	3.03	3.59	0.97	3.25	3.36	2.89	1.59
MSTRG.11438	2.23	2.32	2.36	2.17	1.9	1.81	2.47	2.75	1.94	1.52	1.6	3.05	2.42	2.19	2.76	3.91	1.63	2.41	2.65	4.08	3.5	2.13	1.71	2.41	3.12	1.94	3.2	2.91	2.39	2.47
MSTRG.11449	0.62	0.15	0.53	0.32	0.78	0.67	0.59	1.29	0.16	2.37	0.73	0.15	0.96	0.41	0.8	2.73	0.97	2.31	1.86	0.52	1.58	3.87	2.44	2.62	2.55	2.12	1.92	2.31	2.18	3.37
MSTRG.11450	2.55	3.5	4.08	3.86	3.74	2.25	2.88	0.95	3.4	1.65	1.25	1.78	1.72	1.18	1.1	0.78	1.17	1.83	0.91	1.16	1.22	0.77	0.55	1.09	0.91	0.79	1.23	1.17	1.2	1.46
MSTRG.11452	0.36	0.43	0.52	0.11	0.11	0.29	0.17	0.02	0.11	0.03	0.2	0.11	0.29	0.13	0.21	1.9	0.56	1.89	1.8	1.8	0.99	1.46	0.58	0.79	2.08	0.76	1.37	1.13	1.08	1.01
MSTRG.11469	2.75	1.39	1.96	4.11	2.83	3.25	2.43	1.04	4.15	2.16	2.35	5.57	4.13	1.76	2.32	3.38	1.45	2.49	3.8	2.33	2.54	4.34	3.32	3.19	3.8	5.14	3.84	2.53	4.94	2.4
MSTRG.11470	0	4.69	1.1	0	0	0	0.86	0	0	0	0	0	0	0	0	5.75	1.87	2.63	2.1	4.56	2.77	0	0	0	0	0	0	0.96	0	0.73
MSTRG.1149	0.07	0	0.13	0.07	0	0.1	0	0	0.2	0	0	0	0	0	0	0	0	0	0.14	0.38	0.4	0.16	0.13	0	0.27	0.1	0.09	0.06	0.07	0
MSTRG.11491	0.09	0.18	0.1	0	0	0.16	0.17	0.17	0	1.17	0.6	0.27	0.65	1.76	0.46	0	0	0.09	0.18	0	0.17	0	0	0.08	0.09	0.42	0.09	0.63	0.68	0.32
MSTRG.11493	5.49	4.96	5.25	11.36	16.65	12.07	18.91	9.85	11.6	27.98	28.25	11.16	33.49	44.21	41.34	5.05	2.5	6.68	3.82	8.05	34.26	14.13	4.28	8.58	7.13	8.92	17.6	25.71	8.04	20.4
MSTRG.115	0.95	1.09	1.77	3.6	1.42	4.14	2.55	2.58	2.31	2.36	1.1	2.16	0.95	0.68	0.6	0.74	0.76	0.83	0.98	0.36	0.76	1.33	1.54	1.73	0.54	0.81	0.87	0.71	1.09	0.55
MSTRG.11511	5.94	4.97	4.76	6.47	8.37	9.63	5.98	5.52	6	12.71	10.87	7.13	7.34	12.82	8.52	6.77	6.33	7.48	6.79	4.17	8.78	6.06	6.12	6.45	6.55	8.32	8.68	6.65	6.29	6.4
MSTRG.11521	8.57	7.67	6.16	6.26	5.24	4.32	5.26	4.2	3.56	1.86	1.47	2.78	1.68	1.16	1.65	5.17	6.02	6.9	3.43	8.62	3.1	2.3	1.53	1.96	0.65	0.64	0.8	0.46	1.04	0.53
MSTRG.11522	0.91	1.59	1.34	0.45	0.49	0.63	0.22	0.28	0.44	0.1	0.52	0.35	0.87	0.63	0.47	0.89	0.54	1.03	0.65	0.98	0.22	0.42	0.3	0.32	0.73	0.4	0.73	0.54	0.44	0.35
MSTRG.11525	1.64	1.49	1.3	0.71	0.55	0.44	0.71	0.72	0.59	0.41	0.44	0.48	0.22	0.36	0.55	0.92	0.81	0.68	0.24	0.77	0.26	0.13	0.17	0.18	0.15	0.12	0.14	0.31	0.33	0.26
MSTRG.11542	0	0	0	0	0	0	1.06	1.28	0.43	5.31	5.18	0.83	7.14	9.01	2.53	0	0	0	0	0	0.13	0.14	0.47	0.52	1.92	0.97	1.25	5.54	2.83	2.57
MSTRG.11554	11.46	11.79	13.55	22.43	17.2	14.41	10.05	5.69	10.86	5.01	4.47	9.76	9.16	3.6	7.28	8.64	5.87	9.73	12.17	10.43	10.31	8.16	3.74	4.84	8.57	5.46	6.65	7.27	8.03	5.56
MSTRG.1157	0.33	0.34	0.46	1.08	0.58	0.5	0.43	0.23	0.33	0.16	0.12	0.34	0.4	0.23	0.25	3.28	1.32	2.68	1.97	2.97	1.99	1.87	1.34	1.55	1.55	1.41	1.14	0.97	1.27	0.98
MSTRG.11571	0.29	0.36	0.32	0.63	0.85	0.57	0.41	0.55	0.41	0.54	0.8	1.05	1.01	0.69	0.67	1.14	1.08	0.96	1.03	1.05	1.31	1.62	0.92	1.46	1.73	1.88	1.6	1.76	1.38	1.5
MSTRG.11579	2.25	1.14	3	0.32	0.4	0.34	0.29	0	1.03	0	0	0.45	0.31	0	0.08	1.51	0	1.93	0.38	2.11	0.35	0.44	0.06	0.14	0	0	0.22	0.61	0.22	0
MSTRG.11603	0	0	0	0.16	0.75	0	0	0	0	0	0	0	0	0	0	0	0	0	0	0	0	0	0	0	0	0	0	0	0	0
MSTRG.11609	0	0	0.06	0.12	0.06	0.1	3.37	4.25	3.02	7.47	5.9	3.47	7.36	9.48	7.25	0	0.05	0	0.22	0.06	0.51	0.11	0.85	0.46	0.6	1.28	0.89	5.47	4.43	4.34
MSTRG.11610	0	0	0.06	0.24	0.12	0.15	2.54	1.88	1.63	8.51	7.15	3.22	9.37	13.24	7.94	0	0.14	0.06	0.06	0	0.05	0	0.3	0.05	0.09	0.16	0.4	2.16	0.6	0.7
MSTRG.11611	0	0	0	0	0	0	0	0	0	0.27	0.23	0	0	0	0	0	0	0	0	0	0	0	0	0	0	0	0	0	0	0.24
MSTRG.11612	0.64	0.26	0.53	2.5	1.78	1.77	2.61	3.03	3.54	3.62	2.86	2.95	3.45	2.71	2.86	0.29	0.18	0.28	1.53	0.38	1.46	2.04	1.7	1.68	2.31	1.45	1.49	1.7	2.86	1.95
MSTRG.11615	2.85	3.46	3.41	10.36	9.5	10.73	25.02	23.7	25.36	66.48	74.6	61.13	65.13	66.45	56.92	3.74	3.24	2.27	7.16	3.48	13.02	17.85	13.96	12.52	19.16	19.23	25.32	24.7	16.56	24.15
MSTRG.11616	3.26	3.2	2.53	8.69	13.09	13.11	28.52	35.35	25.54	96.71	101.82	69.01	70.64	77.1	58.17	2.19	3.72	1.42	5.51	1.25	8.73	21.92	17.71	14.81	22.79	26.82	24.47	27.87	18.85	32.53
MSTRG.11619	2.27	1.86	1.72	3.54	4.4	1.89	1.06	0.61	3.24	0	0.7	1.11	3.19	0	1.58	0.39	0.82	1.09	1.9	0.86	2.12	1.06	1.51	1.8	1.07	1.68	1.1	1.12	1.04	0.31
MSTRG.1162	7.37	6.98	6.92	12.35	13.85	13.85	12.53	14.61	12.23	7.3	7.29	10.22	11.51	8	11.25	6.74	8.07	8.26	11.91	5.32	8.31	11.81	14.45	16.22	16.75	15.44	13.11	11.98	17.02	11.58
MSTRG.11634	0	3.71	3.24	0.99	4.83	0	2.02	3.78	1.01	5.68	0.85	3.31	1.21	3.93	5.55	1.88	0	0	3.53	1.09	1.82	3.2	1.79	3.5	2.58	1.81	3.76	0	1.65	0.87
MSTRG.11653	12.47	10.53	10.55	12.46	12.09	10.24	7.76	5.8	8.5	10.49	8.28	12.34	6.95	6.7	5.4	9.36	6.73	10.51	11.26	11.57	8.36	10.26	8	9.39	9.06	8.27	7.66	7.81	9.41	8.73
MSTRG.11654	1.98	2.42	2.3	2.08	1.68	1.87	0.74	0.51	0.47	0.35	0.24	0.49	0.28	0.32	0.35	0	0.02	0.02	0.02	0.09	0.02	0	0	0	0	0	0.02	0	0	0.06
MSTRG.11658	1.61	0.86	2.18	1.85	1.8	0.85	1.25	1.16	1.77	0.48	0.56	1.08	1.06	0.81	0.95	2.03	0.78	2.03	2.2	1.3	1.3	1.67	1.2	1.55	1.79	1.52	1.53	1.48	1.41	1.69
MSTRG.11672	0.65	0.16	0.37	0.45	1.02	0.78	3.15	1.9	1.51	1.61	0.89	0.54	2.2	3.93	3.18	0.28	0.18	0.23	0.28	0.26	2.79	1.3	0.55	0.28	0.74	0.86	1.05	0.83	0.33	1.18
MSTRG.11673	0.05	0	0.05	0.1	0	0.25	0.22	0.21	0.29	0.94	1.15	0.28	0.33	1.33	0.79	0.05	0	0	0.05	0	0.26	0.14	0.16	0.13	0.41	0.65	0.61	0.37	0.44	1.06
MSTRG.11674	0.98	0.64	1.17	1.6	1.92	3.07	1.46	2.73	2.5	5.76	4.06	3.59	2.16	5.02	3.42	1.01	1.11	0.9	2.48	1.34	1.64	2.42	2.45	2.63	2.84	2.98	2.89	3.76	2.81	2.53
MSTRG.11676	0.41	0.4	0.46	0	0	0	1.14	0	0	3.21	0.38	0.8	0.43	1.38	0.86	0	0	0	0	0	0	0	0.65	0.39	0	1.45	0.4	1.61	0.74	0.33
MSTRG.11677	3.76	2.21	4.23	4.21	2.47	1.16	0.86	1.1	1.87	0.57	0.23	0.97	1.46	0.51	0.42	5.31	0.47	3.32	4.09	4.37	3.96	3.82	1.53	2.07	4.14	0.91	2.1	1.3	1.48	1.47
MSTRG.11747	0.88	0.57	0.97	0.57	0.44	0.08	0.09	0.03	0.05	0.19	0.04	0.09	0.23	0.12	0.18	1.22	0	1.07	0.89	1.32	0.42	0.67	0.04	0.43	0.37	0.13	0.26	0.27	0.09	0.17
MSTRG.1175	0.34	1	0.47	1.14	0.78	0.96	1.04	0.79	1.04	0.88	0.86	0.99	0.52	0.6	0.34	0.26	0.2	0.25	0.67	0.19	0.7	0.97	0.71	0.31	0.66	0.15	0.47	0.33	0.4	0.6
MSTRG.11758	0	0	0	0	0.47	0.44	1.76	3.82	1.36	26.33	7.34	2.74	5.82	19.59	6.76	0.11	0.08	0	0.62	0.1	1.28	6.93	14.47	10.85	12.94	21.89	22.54	89.41	57.06	62
MSTRG.11759	0.23	0.07	0.08	0.23	1.39	0.85	54.88	65.75	49.71	85.55	103.57	58.32	187.8	180.6	142.49	0.23	0	0.15	1.15	0.25	1.23	9.34	16.64	17.16	19.21	23.71	20.65	103.52	80.71	67.13
MSTRG.11773	1.01	0.35	3.08	5.1	8.95	2.89	15.65	9.53	8.44	9.09	13.95	9.07	31.73	18.73	24.14	0	1.15	1.8	12.97	2.01	19.84	18.25	7.54	19.57	9.16	15.24	17.26	23.23	23.55	16.14
MSTRG.11796	0	0	3.14	0	0	0	0	0	0	0	0	0	0	0	0	0	3.11	0	2.93	0	0	12.4	0	0	2.46	0	0	0	0	2.09
MSTRG.11800	4.61	2.6	3.33	4.86	4.47	2.84	4.23	1.61	4.78	0.91	0.75	3.51	2.9	1.23	2.81	2.42	0.56	3.65	1.99	3.39	1.99	3.05	1.23	2.42	2.52	1.2	1.66	1.64	1.99	0.8
MSTRG.11801	0.3	1.7	1	0.08	0	0.26	0	0.23	0.08	0	0.07	0.15	0	0	0.07	0.39	0.48	0.3	0.07	0.57	0.34	0	0	0	0	0	0	0	0	0.2
MSTRG.11802	1.07	0.76	1.32	1.4	2.32	2.05	2.74	3.59	2.43	3.62	2.16	2.6	1.98	3.87	1.72	1.07	1.87	0.87	0.65	1.47	0.28	1.08	0.91	0.43	0.99	1	0.92	0.72	0.47	2.23
MSTRG.11811	4.98	6.93	2.29	6.2	5.07	9.9	3.61	5.42	2.69	4.02	3.97	2.38	0.76	1.4	1.32	5.31	17.86	7.93	6.55	6.37	7.05	4.21	8.51	8.31	5.35	4.79	2.63	2.12	3.41	4.46
MSTRG.11812	24.02	21.34	26.36	34.61	26.71	26.39	12.91	10.64	16.55	5.79	7.49	10.4	7.07	3.85	7.53	26.48	12.27	31.26	34.56	32.53	28.12	25.79	21.89	30.55	20.11	13.1	14.15	13.61	14.2	10.56
MSTRG.11820	0	0.43	0.25	1.83	1.54	0.75	0.83	0.38	0.23	0.36	0.21	0	0	0.19	0.23	0.23	0.51	0.17	0	0.61	0.65	2.09	0.36	1.73	1.46	2.58	1.47	3.91	2.68	2.06
MSTRG.11841	13.34	6.65	5.18	9.09	5.28	7.52	6.52	8.66	7.62	2.5	6.05	7.33	6.45	5.92	6.08	4.46	2.46	2.62	4.33	2.26	3.2	3.43	5.15	6.41	3.94	5.8	5.01	5.32	6.18	4.44
MSTRG.11877	0.09	0.17	0.1	0.09	0	0.08	0.17	0.33	0	0.08	1.16	0.69	0.36	0.31	0.44	0.36	0.07	0	0.52	0.1	0.81	0.93	0.88	0.65	1.2	0.81	1.16	0.78	1.57	0.94
MSTRG.11880	48.39	40.91	54.23	81.57	76.5	49.98	68.18	34.16	74.29	19.97	43	67.42	77.39	32.83	58.59	21.23	20.5	34.04	69.72	26.59	47.75	77.93	62.67	85.31	85.47	73.09	73.64	74.26	81.44	60.97
MSTRG.11914	1.38	2.8	1.64	0.61	0.5	0.09	0.37	0.42	0.81	0	0.37	0.86	0.4	0.26	0.39	1.21	0.16	0.78	0.1	0.65	0.72	0.66	0.41	0.63	0.66	0.09	0.73	0.48	0.55	0.17
MSTRG.11930	3.47	5.29	4.29	3.33	4.3	4.89	2.75	3.64	3.23	3.55	2.49	3.97	3.31	3.29	2.16	4.75	10.68	4.25	4.06	4.8	4.61	3.62	4.65	4	4.28	4.52	5	2.16	3.45	3.28
MSTRG.11932	25.03	29.37	27.95	24.85	28.25	30.74	28.46	26.66	24.64	24.27	19.44	22.75	20.01	20.1	21.42	28.9	32.41	31.51	36.08	26.32	29.77	36.46	45.55	47.66	33.85	34.45	33.05	34.49	41.34	34.22
MSTRG.11934	0	0.06	0	0	0	0	0	0	0	0	0	0	0	0	0	0.84	0.42	0.76	0.51	0.82	1.17	1.01	0.54	0.7	0.74	0.11	0.38	0.51	0.87	0.73
MSTRG.11935	358.24	350.51	382.4	425.58	358.98	287.79	273.16	102.17	286.8	22.37	152.49	248.65	244.92	120.34	194.64	209.99	11.24	293.19	274.05	277.6	200.62	237.5	145.13	226.04	233.72	170.29	180.92	146.13	163.19	108.1
MSTRG.11936	0.04	0.11	0.02	0.07	0	0.02	0.11	38.2	0.05	80.14	0	0	0	0	0.03	0	68.42	0	0.02	0.09	0.05	0.03	0	0	0.02	0	0	0	0	0
MSTRG.11937	24.67	17.42	27.61	66.41	51	40.34	68.11	22.79	62.83	25.7	71.51	152.55	170.54	56.13	113.19	29.54	2.69	33.3	64.9	39.08	38.75	88.78	35.81	67.53	114.88	80.5	87.63	85.03	89.77	44.98
MSTRG.11957	2.16	4.97	6.93	5.44	3.57	2.63	3.45	0	2.07	3.51	0	1.66	0.82	0	0.91	0	0	0	0	0.07	0	0.46	0	0	0.47	0	0	0.28	0	0.13
MSTRG.11958	2.32	5.1	3.61	0.73	2.74	1.72	2.87	5.78	2.82	7.37	3.52	2.01	1.18	2.82	2.61	0	0	0	0	0.28	0	0	0	0	0	0	0	0	0	0
MSTRG.11962	0	0	0	0.16	0	0	0	0	0	0	0	0	0.32	0	0	0	0	0	0	0	0.29	0	0.26	0	0.15	0.57	0.89	3.85	1.31	3.04
MSTRG.11963	0	0	0	0	0	0	1.38	0	0	0	0	0	0	0	0	0	0	0	0	0	0	0	0	0	0	0	0	1.62	0	1.2
MSTRG.11964	0.74	1.51	1.1	0.82	0	0.73	0	1.1	0	0	0	0	0	1.27	1.21	0	0.48	0	0	0	0	0.76	0	0	0.59	0	0	0	0.15	0
MSTRG.11965	10.23	8.99	9.11	9	5.7	4.12	6.24	5.85	4.73	8.11	6.45	5.22	6.04	7.91	5.81	3.62	4.63	2.13	3.05	2.01	1.58	3.05	2.05	3.05	4.56	2.08	2.72	2.78	2.63	2.46
MSTRG.11966	0	0	0	3.07	1.27	4.67	0	0.65	1.6	0	0.49	1.38	0	0	0	0	0	1.28	0	1.91	0	0	1.15	0	0	0	0	1.85	0	1.11
MSTRG.11971	23.94	15.78	22.77	21.3	16.87	14.35	25.95	13.48	23.14	11.12	17.9	30.96	33.27	15.34	26.7	17.11	3.87	14.95	14.16	19.18	10.29	13.34	8.06	9.93	15.05	8.29	11.63	12.84	12.46	10.89
MSTRG.11978	0.16	0	0	0	0	0	0	0.12	0	0.75	0.54	0.23	1.29	1.11	1.59	0	0	0	0	0	0	0	0	0	0	0	0	0.66	0	0
MSTRG.11979	0	0	0	0	0	0	0	0	0	0.18	0	0	0	0	0.02	0.18	0	0	0	0	0	0.02	0	0	0	0.25	0	0.12	0	0.34
MSTRG.11980	0	0	0	0.16	0.04	0	1.29	0	0.58	0	0.1	2.88	12.72	0	2.73	0.19	0	0.1	0.08	0.25	0	0.05	0	0.1	0.15	0.11	0.1	0.71	0	0
MSTRG.11981	0.18	0	0	0.19	0.37	0	0.17	0.23	0.57	0	0.17	0.18	2.22	0.53	0.93	0	0	0	0	0	0	0.17	0	0	0	0	0.17	3.37	2.38	0.47
MSTRG.11982	27.58	9.78	32.43	22.48	21.85	4.15	12.73	2.19	5.91	16.71	6.6	9.95	11.77	4.08	11.29	17.67	2.78	21.54	19.72	36.52	17.33	27.78	21.24	10.31	18.26	18.72	27.82	32.03	37.69	20.81
MSTRG.11998	0	0	0	1.46	0.23	0.79	0.44	0.4	0	0.19	0.22	0.91	0.49	0	0.24	3.85	0	2.97	2.8	3.15	1.09	2.44	0.95	1.55	1.56	1.47	2.24	2.08	2.82	0.2
MSTRG.1200	3.44	2.68	3.65	6.37	6.31	6.69	6.98	5.62	5.56	0.83	2.57	3.06	4.06	2.69	3.95	1.79	3.29	1.17	3.77	2.19	0.59	2.78	3.39	2.85	3.96	3.7	2.09	2.94	3.28	3.04
MSTRG.12000	20.24	22.89	32.49	42.99	28.01	24.23	50.32	12.91	38.98	28.2	21.3	71.13	64.03	35.11	81.54	22.97	11.6	26.9	38.86	35.11	40.66	38.12	31.48	31.92	37.85	15.4	28.09	35.99	29.49	11.27
MSTRG.1201	21.4	54.7	23.7	26.57	28.65	29.81	31.49	61.86	32.19	83.15	47.12	32.17	51.56	37.02	22.78	58.03	103.46	57.9	59.64	28.59	40.73	72.51	168.68	160.46	115.01	127.34	101.49	101.47	112.34	157.65
MSTRG.12010	0.92	0.38	1	0.46	0.79	1.03	1.88	0.33	1.61	0.35	1.85	1.65	1.89	1.1	1.85	19.88	2.17	16.6	23.98	19.22	18.59	20.7	11.97	14.72	21.88	13.94	21.15	21.92	22.85	19.03
MSTRG.12011	6.11	0.81	5.2	5.85	1.4	0.29	1.19	0.08	1.12	0.11	0.13	2.55	6.32	0.08	1.1	4.13	0.05	6.73	4.59	10.12	0.68	2.35	0.08	0.08	1.63	0.05	0.38	0.65	0.31	0.07
MSTRG.12040	3.4	1.67	6.49	1.79	2.69	1.86	1.05	0.87	0	0	0	0	1.22	0.95	0	3.45	0	3.74	3.74	4.54	5.37	0.54	0.9	2.2	2.64	3.52	0.56	3.95	2.28	0.9
MSTRG.12043	0.9	0.13	1	0.27	2.21	0.78	0.85	0.85	1.06	0.54	0.72	1	0.52	0.79	0.39	0.67	0.71	1.4	1.67	0.71	1.18	0.24	0.64	0.71	0.87	1.98	0.72	0.63	0.36	0.45
MSTRG.12048	45.95	54.93	56.79	64.06	61.12	77.59	34.91	55.93	39.01	47.01	31.42	45.08	42.04	40.67	32.51	30.85	102.83	22.6	28.99	23.12	28.42	25.37	34.34	25.96	26.17	22.97	22.74	25.98	21.47	32.19
MSTRG.12053	9.33	12.54	10.91	15.84	15.55	15.48	9.09	11.28	9.23	10.28	8.27	8.79	7.56	7.01	6.52	9.99	15.47	11.21	11.19	9.48	10.29	9.67	11.86	8.37	14	14.6	8.89	10.6	16.91	10.89
MSTRG.12054	0	0	0	0	0	4.07	0	0	0	0	0	0	0	0	0	0	0	2.24	0	0	0	0	0	0	2.27	0	0	0	0	0
MSTRG.12057	0	0	0	0	0	0	0	0	3.25	0	0	0	0	0	0	0	0	0	1.49	1.68	0	0	0	0	0	0	0	0	0	0
MSTRG.12096	11.46	13.24	9.16	0.09	0.09	0.19	0.8	0.49	0.61	0.56	0.53	0.33	0.13	0.3	0.34	8.34	16.04	9.63	0.17	8.8	0.35	0.37	0.43	0.2	0.04	0.16	0.2	0.17	0.48	1.23
MSTRG.12099	0	4.71	4.99	4.98	0	1.35	2.98	0	0	0	0	0	5.57	0	0.98	0	0	0	0	0	0	0	0	0	0	0	0	0	0	0
MSTRG.121	4.85	3.35	6.18	8.94	8.17	6.45	6	3.53	7.09	2.03	2.51	6.53	6.7	2.17	5.07	6.25	3.11	6.55	6.89	5.2	6.14	5.21	4.53	3.14	6.47	5.35	4.72	4.15	4.9	3.89
MSTRG.12101	2.91	2.39	3.63	11.16	11.07	9.87	9.87	5.29	9.26	3.98	4.89	9.18	8.01	2.79	6.92	3.88	2.66	5.35	19.95	5.14	13.09	22.87	17.15	23.07	24.42	17.41	18.78	20.62	22.66	19.15
MSTRG.12109	4.3	3.72	4.28	4.58	3.16	3.18	3.59	2.92	4.13	1.89	2.37	2.8	2.53	1.99	2.5	3.47	1.26	3.38	3.08	3.24	1.9	2.95	1.7	2.16	2.1	1.62	2.3	2.41	2.19	2.26
MSTRG.12111	3.15	2.65	3.64	1.85	2.03	0.93	1.5	0.87	1.18	0.38	0.17	1.14	0.92	0.86	0.62	1.45	0.07	1.76	0.71	1.55	0.5	0.43	0.07	0.16	0.6	0.08	0.08	0.18	0.42	0
MSTRG.12112	0	0.02	0	0	0	0	0.29	0.11	0	0.33	0.47	0.26	1.88	0.7	0.57	0	0	0	0.04	0	0.17	0	0	0	0.04	0	0.09	0.96	0.46	0.42
MSTRG.12113	0	0	0	0	0	0	0	0	0	0	0	0	0	0	0	12.94	8.46	12.69	1.13	10.48	0.64	0.23	0	0.81	0	0	0	0	0.38	0
MSTRG.12114	0	0	0	0	0	0	0	0	0	0	0	0	0	0	0	0	0	0	0	0	0	0	0	0	0	0	0	0.23	0	0.12
MSTRG.12115	0	0	0	0	0	0	1.56	0.18	0.69	0.63	3.15	1.74	7.07	2.23	4.54	0	0	0	0	0	0.03	0.17	0	0	0.15	0	0.36	2.47	1.49	1.2
MSTRG.12116	0	0	0	0.13	0	0	0.44	0.21	0.12	3.93	2.81	1.61	4.35	1.77	1.35	0.15	0.1	0	0.12	0	0	0	0.47	0.2	0.43	0.15	0.6	4.14	2.65	2.01
MSTRG.12117	3.98	3.58	5.65	3.74	3.96	4.51	3.79	4.21	2.68	3.84	1.81	1.67	4.13	4.19	3.29	2.07	3.19	2.3	3.84	1.31	2.88	5.52	8.59	7.78	5.21	5.65	3.77	7.24	6.87	9.67
MSTRG.12118	0.08	0	0	0.1	0	0.33	0.09	0.55	0.28	2.76	4.36	0.42	4.18	3.75	1.77	0.14	0	0.1	0.08	0.21	0.09	0	0	0	0	0.43	0.39	10.85	4.73	3.46
MSTRG.12119	0.19	0.19	0	0	0.19	0.16	0	0.11	0.2	0.16	1.58	0.55	4.64	0.49	0.96	0.58	0	1.1	0.56	0.21	0.52	0.89	0.61	0.56	0	0	0.53	6.62	2.27	2.79
MSTRG.12120	0	0	0	0	0	0	0	0	0	0	1.22	2.12	2.89	2.45	0.35	0	0	0	0	0	0	0	0	0	0	0	0.55	8.75	0	1.25
MSTRG.12124	1.89	3.69	6.42	18.58	3.3	4.48	0	2.35	2.13	0	0	0	2.1	0	0	0	0	1.67	0	0	1.88	0	0	0	0	3.41	0	0	0	0
MSTRG.12127	0	0	3.69	0.56	1.02	0.44	1.99	1.66	0.59	0.41	0	1.05	1.15	0.9	0.57	1.09	0	0	0.54	1.23	1.02	0.5	1.29	1.04	2.01	1.91	2.64	1.07	0.49	3.84
MSTRG.12128	0	0	0	0	0	0	0.49	0.21	0	2.06	0.66	0.51	2.94	1.94	1.14	0	0	0	0	0	0	0	0	0	0	0	0	0	0	0
MSTRG.12129	0	0	0	0	0	0	0.5	0.08	0	0	0	0	1.21	1.36	0.54	0	0	0	0	0	0	0	0	0	0	0	0	0	0	0
MSTRG.12130	2.12	1.55	4.18	2.68	0.82	0	0.16	0	1.06	0.3	0	0	5.39	2.13	0.29	0	15.64	0	1.11	5.11	2.66	3.01	1.88	0.06	0	0.66	1.06	0	1.51	1.78
MSTRG.12132	3.8	2.12	2.1	2.44	1.61	0.5	0.4	0.18	0.77	0.17	0.29	0.52	0.45	0.18	0.32	0.17	0.05	0.28	0.03	0.44	0.12	0.04	0.02	0.02	0.05	0.05	0.03	0.21	0.12	0.05
MSTRG.12137	2.61	6.36	0	2.72	1.82	1.73	5.94	0.97	2.12	0.98	1.21	3.16	3.75	2.15	4.12	0	0	0	0	0	0	0	0	0	0	0	0	0	0	0
MSTRG.12138	0	0.8	0.51	1.64	0.56	0.25	0.56	0	1.21	0.38	0.9	1.41	1.73	0.85	1.25	0.39	0.73	1.07	0	0.53	1.49	0.47	0.62	1.64	0	0.16	0	3.57	0.69	0.98
MSTRG.12139	1.66	0	0	0.37	0	0	0.48	0	0	0	0	0	0.18	0	0	1.25	0.69	0.36	2.3	2.01	0.7	2.11	1.04	0.93	1.83	0	2.26	2.49	1.05	0.63
MSTRG.12157	8.5	5.14	13.03	11.6	8.63	4.42	8.83	3.03	10.8	1.8	3.84	11.82	11.72	2.43	5.93	9.68	0.47	14.02	11.87	12.19	7.3	15.29	9.2	13.42	14.88	7.86	12.73	9.91	11.05	10.05
MSTRG.12158	0.08	0	0	0	0.02	0	0.04	0	0	0	0	0	0	0.02	0	0	0	0	0	0	0.05	0.36	0	0	0.32	0	0.72	1.52	0.72	0
MSTRG.12159	0	0.86	0	0	0	0	0	0	0	1.02	1.41	0	0	0	0	0	0	0	0	0	0	0	0	0	0	0	0	3.6	0.14	3.72
MSTRG.12160	0	0	0.04	0.04	0	0.05	0	0	0	0.03	0	0	0.02	0	0	0.02	0	0	0.02	0	0.09	0.11	0.7	0.48	0.75	2.04	2.35	5.36	3.01	4.79
MSTRG.12176	0	0	21.18	19.57	1.54	0	0	6.31	0.99	8.36	1.35	0	6.2	0	2.32	3.71	0	0	0	4.71	0	0	0.04	3.47	2.16	1.77	0	0	0	1.92
MSTRG.12177	2.23	2.48	2.61	1.78	1.64	3.18	0.39	0.27	2.46	0.65	0.71	2.11	1.93	0.32	0.51	0.84	0	1.07	0	0	0.44	1.62	0.9	0	0	0.36	0.78	0	0.34	0
MSTRG.12183	0	0	0	0	0	0	1.04	0.85	0.79	2.33	2.44	0.87	4.17	5.85	3.58	0.15	0	0.04	0	0.04	0	0	0.03	0.03	0.18	0.2	0.31	0.91	0.41	0.83
MSTRG.12184	1.75	1.8	1.67	1.64	1.53	1.32	1.12	0.54	1.13	0.21	0.74	1.4	1.05	0.63	0.55	1.39	0.38	1.35	1.94	1.39	1.02	1.14	0.27	1.17	1.62	0.94	0.52	0.47	0.89	0.21
MSTRG.12185	1.2	1.53	1.84	2.57	2.78	2.2	1.56	1.41	2.01	0.91	1.08	1.52	1.47	1.33	1.65	2.77	2.42	3.19	5.24	2.7	3.27	4.46	4.83	4.47	3.94	5.74	4.06	4.27	5.69	5.8
MSTRG.12198	0.24	0	0.09	0.1	0	0.03	0.24	0.17	0.12	3.56	2.58	1.5	4.23	2.48	1.5	0.12	0.26	0.24	0.15	0.04	0.14	0.19	0.16	0.07	0	0.04	0.14	6.22	4.26	2.5
MSTRG.12209	0.79	0.65	1.1	1.86	1.52	1.28	0.32	0.45	0.45	0.22	0.44	0.64	0.66	0.41	0.54	0	0	0	0	0	0	0	0	0	0	0	0	0.02	0	0
MSTRG.12214	0.08	0	0	0	0	0	0.04	0	0.05	1.14	1.08	0.16	3.3	2.9	0.89	0	0	0	0	0.04	0.05	0.24	0.86	0.44	0.6	0.65	0.92	11.68	8.42	5.67
MSTRG.12215	0.92	0	0	0	0	0	0	0	0	0	1.16	0	0	1.88	0	6.48	0	7.03	9.37	16.83	14.69	3.57	5.29	0	1.78	0	0	0	0	4.29
MSTRG.12216	0	0	0.45	0	0	0	0.37	0	0	1.87	3.28	0.38	5.39	1	2.89	0	0	0	0	0	0	0	0.32	0	0	0	0.77	2.56	3.52	1.6
MSTRG.12217	0	0.02	0	0	0.03	0	0.37	0.25	0.54	1.15	0.5	0.99	4.08	0.85	0.61	0	0	0	0	0	0	0.03	0	0	0	0	0	1.54	0.58	0.05
MSTRG.12218	0	0	0	0	0	0	0	0	0	0	0	0	6.08	0	2.96	0	0	0	0	0	0	0	0	0	0	0	0	0	0	0
MSTRG.12219	0	0	0	0	0.05	0.04	0.16	0.05	0.03	0.41	0.45	0.27	1.77	0.46	0.25	0.13	0.01	0.03	0.02	0	0.02	0.1	0.03	0.06	0.02	0	0.03	2.54	0.97	0.69
MSTRG.12220	0	0	0	0	0	0.4	0.56	0.71	0	3.52	1.44	1.28	3	4.69	1.16	0	0	0	0	0	0	0.17	0	0	0.95	0.24	0.58	6.1	2.6	1.08
MSTRG.12222	0	0	0	0	0	0	0	0	0	1.14	0	0	3.69	0	0	0	0	0	0	0	0	0	0	0	0	0	0	6.84	11.2	8.7
MSTRG.12223	0	0	0	0	0	0	0	0	0	0.37	0.18	0.17	3.5	0.49	0.42	0	0	0	0	0	0.17	0	0	0	0	0	0	4.71	1.45	0.78
MSTRG.12224	0	0	0	0	0	0	5.54	0	0	7.05	9.25	5.87	18.52	8.98	6.38	0	0	0	0	0	0	0	0	0	0	0	0	23.56	8.99	9.17
MSTRG.12225	0	0	0	0.03	0.06	0	1	0.52	0.17	3.19	3.61	0.58	4.79	5.87	3.41	0	0	0	0.04	0.04	0.06	0.32	0.2	0.19	0.2	0.22	0.2	6.45	2.87	4.07
MSTRG.12226	0	0	0	0	0	0.1	0	0.7	0.23	3.48	1.72	0.61	4.1	5.56	0.73	0	0	0	0	0	0.13	0	0	0	0.06	0	0.26	2.34	1.49	1.62
MSTRG.12227	0	0	0	0	0	0	0	0	0.18	0.65	0.59	0	0.96	0.85	0.22	0	0	0	0	0	1.29	0.09	0.08	0.1	0.12	0.35	0.29	3.53	2.85	2.12
MSTRG.12228	5.74	4.71	12.47	7.61	7.03	6.44	12.72	0.76	6.12	1.11	1.56	6.07	5.49	0.89	0	0	1.22	0	0	0	3.6	0.89	1.2	3.1	0	0	0	8.66	2.78	1.95
MSTRG.12229	8.14	7.16	6.36	12.83	9.94	6.97	9.33	4.05	12	1.18	2.48	6.38	10.57	2	8.13	4.54	0.82	8.16	11.74	8.26	7.83	8.74	4.49	5.29	6.78	6.07	7.56	7.67	9.05	5.14
MSTRG.12242	0.12	0	0.06	0.36	0.24	0.36	1.14	0.73	0.88	1.71	0.98	1.64	2.63	1.17	1.72	0.06	0.37	0.12	0.17	0.06	0.42	0.06	0.24	0.05	0.06	0.11	0	0.17	0.05	0.26
MSTRG.12251	0.47	0.09	0.59	2.27	1.8	1.54	0.35	0.24	0.39	0.04	0.12	0.44	0.51	0.08	0.09	0.99	0.06	1.45	2.03	0.66	0.69	2.82	1.28	2.57	2.94	2.56	1.73	2.53	2.55	1.05
MSTRG.12253	2.58	2.16	2.35	4.57	3.14	2.44	2.35	1.55	2.21	0.33	0.41	0.66	1.27	0.59	1.25	2.13	1.3	2.78	2.71	2.43	1.24	3.13	1.68	2.13	2.11	0.84	1.22	1.23	1.35	1.53
MSTRG.12254	0.7	3.76	10.77	0	3.11	0	12.15	28.46	14.08	20.03	10.56	4.7	12.22	26.9	17.47	2.05	7.63	0	0	5.83	0.74	0	0	0	0	0	1.88	2.27	0	0
MSTRG.12280	0	0	1.55	0	0	0	0	0	0	0	0	0.53	0	0	0	5.61	0	1.06	0	1.84	0	0	0	0	0	0	0	0	0	0
MSTRG.12284	0	0	0	0	0	0	0	0	0	0	2.47	0	0	0	0	0	0	0	0	0	0	0.34	0	0	0	0	0.38	0	0	0
MSTRG.12285	4.48	2.49	2.84	8.23	7.05	4.99	5.87	1.02	6.96	0.81	2	5.32	5.2	2.87	2.99	0	0	0	0	0	0	0.18	0	0.55	0	0.35	0.18	0.42	0.18	0.11
MSTRG.12286	2.89	2.2	2.2	2.16	1.57	1.01	0.61	0.15	0.54	0.2	0.21	0.65	0.72	0.38	0.5	1.01	0.42	1.13	1.61	1.37	1.26	1.48	0.81	1.24	1.39	0.84	0.99	0.92	1.11	0.66
MSTRG.12287	21.89	23	22.88	29.85	28.8	21.76	20.46	10.98	19.7	5.04	8.58	17.45	15.76	6.31	14.32	7.31	0.89	5.6	7.83	6.94	3.26	3.39	1.99	1.48	5.42	3.66	6.04	5.22	4.25	2.67
MSTRG.12288	0.72	0.14	0	0	0.29	0.37	0.41	0.34	0.15	0	1.35	0.42	0.3	1.01	0.29	0.44	0.68	0.28	0.57	0.32	0.8	0.55	1.66	1.21	1.11	1.7	1.63	2.55	0.94	0.87
MSTRG.12296	0.69	0.54	0.86	4.42	8.27	2.24	9.81	12.94	6.06	149.15	46.77	4.28	19.59	81.23	20.3	1.72	0.1	0.83	1.76	1.52	4.46	3.68	0.76	0.68	0.97	0.8	1.9	0.9	0.41	2.48
MSTRG.123	0.19	0.42	0.13	0.2	0.17	0.24	0	0.34	0.17	0.11	0.17	0.08	0.62	0.22	0.08	2.17	2.66	1.49	2.71	1.4	1.42	1.4	1.56	1.81	1.12	1.74	1.52	3.18	1.86	1.63
MSTRG.12300	2.67	2.91	2.94	4.36	5.52	2.99	3.46	4.17	2.08	3.03	2.18	2.73	1.94	2.28	1.57	3.07	4.23	2.59	5.62	2.53	3.52	3.96	5.48	5.23	5.1	4.22	4.13	4.1	4.21	5.3
MSTRG.12308	5.21	5.81	5.49	4.34	4.43	5.39	2.98	3.44	2.94	1.62	2.01	2.19	1.87	2.7	1.19	4.45	5.58	5.53	3.32	5.7	3.15	2.3	1.88	1.75	2.34	3.06	2.13	1.23	2.19	1.66
MSTRG.12316	14.42	18.12	14.64	15.03	18.44	13.73	15.8	11.55	14.52	6.69	7.81	12.33	10.08	7.46	10.87	0	0	0.34	0.1	0	0.09	0.21	0.11	0	0.39	0.05	0.57	0	0.34	0.32
MSTRG.12321	2.41	3.39	2.17	3.18	4.39	6.76	3.51	5.96	4.11	7.43	5.25	4.63	3.79	4.98	4.19	5.41	8.19	7.61	7.48	6.06	6.82	5.62	6.91	6.27	6.45	7.26	6.48	6.96	7.37	9.16
MSTRG.12325	0	0	0	0	0	0	0	0	0	0	0	0	0	0	0	1.35	0.21	1.33	2.25	1.23	1.36	1.97	1.04	1.57	2.03	0.81	1.27	1.17	1.07	0.72
MSTRG.12326	0	0	0	0	0	0	0	0	0	0	0	0	0	0	0	0.33	1.48	0.42	0.31	0.99	0.19	0.59	1.06	0.16	0.12	0.45	0.32	0.21	0.52	0.57
MSTRG.12327	0	0	0	0	0	0	0	0	0	0	0	0	0	0	0	2.39	0	2.94	2.34	3.21	1.98	2.8	0.38	1.54	2.85	0.73	1.6	0.53	2.03	0.48
MSTRG.12334	5.81	4.48	4.31	39.19	36.17	34.07	53.94	65.36	54.13	109.55	45.1	58.77	38.79	34.52	42.71	11.39	287.71	11.81	54.24	14.66	35.87	78.48	118.18	99.22	83.23	67.44	95.97	168.01	122.58	108.84
MSTRG.12335	46.11	26.7	24.53	284.56	474.14	222.96	65.3	314.62	56.21	197.79	161.05	83.43	25.16	132.36	57.39	44.19	134.25	81.53	102.58	52.41	109.42	93.55	168.18	104.58	92.41	53.56	99.45	102.47	64.27	123.13
MSTRG.12336	50.27	8.6	34.08	240.21	426.76	55.62	20.33	35.01	21.14	32.92	58.65	51.87	30.48	29.7	13.64	61.32	0	126.59	178.68	101.35	129.95	140.53	148.92	107.09	106.86	43.61	115.11	97.97	64.48	96.58
MSTRG.12340	10.36	1.58	6.32	118.63	170.41	20.22	2.97	0	5.77	0.62	5.47	10.77	7.09	7.51	9.99	40.68	23.38	87.25	113.14	69.64	74.18	73.07	64.19	66.32	60.13	29.13	68.33	65.48	38.14	56.1
MSTRG.12341	37.5	4.35	23.63	158.88	168.67	32.55	1.37	23.73	4.75	1.79	10.08	4.76	0.45	4.74	5.66	51.29	53.9	108.8	124.74	72.12	110.7	42.08	8.08	5.84	27.31	1.52	22.91	14.75	2.05	6.84
MSTRG.12342	0	0	0	0.14	0.04	0.04	0	0.06	0.13	0.15	0.2	0.21	0.31	0	0.12	3.22	2.03	1.76	1.32	2.26	1.45	0.56	0.44	0.52	0.07	0.2	0.24	0	0.24	0.11
MSTRG.12343	0	0	0	0	0	0	0	0	0	0	0	0	0	0	0	1.54	0.33	0.86	0.85	0.94	0.34	0	0	0.11	0	0	0	0	0	0
MSTRG.12385	0	0	0	0	0	0.23	1.79	0.63	0.99	2.32	2.61	1.29	2.94	3.43	1.79	0.27	0.18	0	0.2	0	0.16	0	0.32	0.68	0.23	0.81	0.43	6.77	2.16	2.98
MSTRG.12389	0.93	0	0	0	0	0	0	0	1.03	0	0	0	2.03	0.76	0	1.87	0.61	1.71	1.9	4.29	4.48	6.84	2.97	2.72	5.97	0.83	2.8	0.93	4.08	2.14
MSTRG.12391	12.53	13.48	28.5	13.32	9.52	6.13	2.09	0	7.07	0	0.67	1.81	1.8	0	0	3.81	0.36	1.39	0	2.31	1.39	0	1.42	0	0	0	0	0	0.25	0
MSTRG.12416	1.03	0.64	0.86	0.83	0.84	0.64	1.57	1.13	1.65	1.59	1.69	1.54	3.76	2.21	3.09	0.31	0.18	0.41	0.33	0.44	0.28	0.4	0.56	0.7	0.62	0.57	0.42	0.6	0.6	0.45
MSTRG.12422	0	0	0	0	0	0	0.06	0.12	0	0.73	0.85	0.32	1.76	1.99	0.77	0	0	0	0	0	0	0.06	0	0.3	0	0	0.06	0.32	0.24	0.92
MSTRG.12439	0	0	0	0.75	0.51	0.01	0.08	0.05	0.23	0	0	0.04	0.41	0.03	0.17	0.67	0	0.42	0.43	1.4	3.84	1.9	0	0.31	0.45	0.5	2.07	1.6	0.31	1.56
MSTRG.12445	8.22	6.79	9.62	10.64	8.85	9.48	10.95	9.53	11	6.02	6.45	8.68	8.68	8.06	8.1	9.68	2.52	8.21	8.73	7.49	7.95	9.39	8.28	9.71	11.56	12.06	11.26	15.91	12.89	12.49
MSTRG.12450	15.67	16.95	14.62	21.15	22.08	34.31	17.77	21.28	14.14	11.87	10.84	12.2	6.51	5.05	6.55	15.34	22.2	19.07	36.28	15.49	30.72	25.46	28.88	31.22	19.03	15.85	15.71	8.99	15.03	11.65
MSTRG.12451	0.3	0.33	0	0.76	1.11	0.5	0.5	0.11	0.38	0	0.19	0.63	0.51	0.17	0.39	1.05	0.14	0.91	2.72	0.77	0.96	1.79	0.54	1.29	2.04	1.44	1.28	1.24	1.68	1.38
MSTRG.12488	0	0.38	0.26	0	0.65	0.16	0.59	2.41	0.28	5.95	3.02	1.22	0.87	3.82	1.39	0	0.55	0.12	0	0	0	0	0	0	0	0	0.02	0.24	0	0
MSTRG.12495	0	0	0	1.2	0	0	0	0	0	3.03	2.33	0.35	1.75	8.12	2.64	1.61	0	0	0	0	0	0	0	0	0	0.48	0.75	0.68	2.3	1.43
MSTRG.12499	0.94	0.86	0.48	0.33	0.23	0.44	0.05	0.27	0.12	0.16	0.18	0.17	0.23	0.07	0.12	1.01	1.8	1.53	1.06	1.26	1.02	0.73	0.2	0.56	0.89	0.2	0.59	0.46	0.56	0.12
MSTRG.12506	0	0	0	0	0	0	0	0	0	0	0	0	0	0	0	0.79	0.46	0.58	0.47	0.42	0.27	0.09	0.48	0.18	1.03	1.06	0.54	0.19	0.45	0.51
MSTRG.12512	1.92	3.04	11.21	3.24	1.28	0	1.3	3.83	5.27	2.17	1.93	0	2.43	2.32	0.98	3.42	4.5	1.9	2.13	2.98	1.49	0.94	0.26	0.32	0	1.28	0.01	0.6	0	1.74
MSTRG.12513	0	0	0	0	0	0	0	1.07	0	0	0	0	0	2.24	2.98	0	0	0	11.72	6.73	0	0	3.11	0	4.89	0	0	0	2.41	4.28
MSTRG.1252	14.39	18.24	11.82	14.87	14.53	15.51	12.99	21.06	9.05	19.34	13.12	18.21	13	14.06	12.94	0	0.21	0.13	0	0.15	0	0	0	0.11	0.14	0.12	0	0	0	0.25
MSTRG.12531	0	0	0	0	0.03	0	0.05	0.07	0.03	0.75	0.91	0.2	2.58	1.47	0.57	0	0	0	0.02	0	0.07	0	0	0	0	0.05	0	0.82	0.34	0.31
MSTRG.12533	0.19	0.1	0.09	0.3	0.52	0.57	2.25	2.13	1.96	4.96	5.35	4.89	7.19	5.72	5.77	0.19	0.02	0.05	0.96	0.09	0.49	3.97	5.75	4.84	7.91	8.41	8.95	12.54	10.12	13.03
MSTRG.12535	15.32	19.45	17.85	17.98	15.35	13.02	3.73	5.76	5.39	0.17	0.74	1.39	1.15	0.68	1.93	74.4	27.76	66.41	24.5	54.36	28.81	11.14	7.52	14.18	9.96	7.85	2.66	5.21	6.43	3.45
MSTRG.12536	1	0.88	1.11	0.9	1.62	1.11	3.16	1.94	1.84	2.49	1.97	1.93	1.98	2.33	1.24	1.67	1.6	1.66	1.56	1.2	1.44	0.56	1.07	0.68	0.99	0.64	0.29	0.86	0.32	0.76
MSTRG.12537	3.23	0.67	2.44	1.72	2.67	2.27	4.36	4.53	3.22	1.98	1.99	3.9	0.96	0.69	1.76	0.98	1.26	0	1	0.21	0	1.64	0	0.93	1.03	0	1.43	0.59	0	1.49
MSTRG.12538	6.47	4.52	8.63	6.71	6.35	2.75	6.5	0.59	6.35	0.26	2.7	9.7	10.38	0.89	6.63	9.59	0	12.65	11.41	13.08	7.27	8.5	1.34	4.04	14.11	2.66	7.28	10.29	8.07	3.79
MSTRG.12539	0	1.74	1.18	1.42	3.75	1.79	3.07	2.43	2.57	4.6	3.86	0	2.16	2.66	7.65	0	2.83	1.35	2.62	0.37	4.73	2.67	0	3.22	1.27	2.62	1.59	0.87	1.32	2.5
MSTRG.12578	0	0	0	0	0.1	0	0.46	0.78	0.4	2.19	2.31	0.29	0.1	0.95	1.48	0	0	0	0	0	0	0	0	0	0	0	0.09	0.29	0	0
MSTRG.12585	6.59	5.31	7.91	4.37	2.77	2.49	1.86	1.03	2.88	0.1	0.71	0.45	1.3	1.38	1.15	5.27	0.66	4.16	1.16	5.04	1.7	1.14	0.4	0.21	0.9	0.41	0.32	0.45	0.67	1.14
MSTRG.12586	0	0	0	0	0	0	0	0	0	0	0	0.12	0	0.06	0	5.04	4.5	4.5	4	5.23	2.48	2.41	2.86	1.63	1.72	2.89	0.92	2.08	1.78	1.64
MSTRG.12588	0	0	0	0	0	0	0	0	0	0	0	0	0	0	0	1.02	13.93	0	0	0.3	2.13	0	5.2	0	0	0	0	0	0	3.99
MSTRG.12589	9.71	6.42	9.36	15.7	12.5	8.72	11.28	3.88	12.88	3.93	5.79	10.7	11.73	4.44	9.25	3.98	3.12	4.43	3.89	4.06	2.73	4.75	3.31	4.2	6.5	4.13	6.35	5.92	4.91	4.74
MSTRG.12622	5.06	1.65	6.73	4.88	3.88	0.23	1.65	0	0.65	0	0.46	2.01	0.3	0.73	0.9	0.65	0.62	1.5	1.2	1.34	0.58	1.33	0.08	0.49	0.67	0.6	0.95	1.46	1.07	0
MSTRG.12624	0	0	0	1.3	1.09	0	1.09	1.18	0	0.01	0.03	2.3	4.31	2.62	0	0	0	0.98	0	0	0	0	0.09	0	0	0.7	2.38	0	0.73	0
MSTRG.12625	0	0	0	0	0	0	0	0	0	0	0	0	0	0	0	0	0	0	0	0	0	0	0	0	0	0	0	0	0	0
MSTRG.12626	0	0	0	0	0	0	0	0.23	0	0	0	0	0	0.25	0	2.63	3.43	1.14	2.49	0.63	1.25	0.19	0.79	1.23	0	0	0.38	0	0	0.16
MSTRG.12633	0	0	0	0	0	0	0.27	0	0	0	0.27	0	2.44	0.47	0.41	0	0	0	0	0	1.12	0	0	0.53	0.06	0	0.61	5.29	0	0
MSTRG.12634	0	0	0	0	0	0	0	0.16	0	0.11	0	0	0.57	0.6	0.07	1.84	0.73	3.69	1.06	1.89	3.23	3.73	1.24	1.58	2.91	3.41	9.24	0	0	4.04
MSTRG.12635	0	0	0	0	0	0	0	0.16	0	0.11	0.66	0	0.57	0.61	0.07	1.84	0.73	0	1.06	1.89	3.23	3.73	1.24	1.58	2.91	3.41	0	8.18	5.47	7.13
MSTRG.12636	13.09	4.15	11.81	4.35	8.41	2.84	2.87	0	0.47	0.88	0.87	0.95	5.99	0.31	3.27	0	0.54	0	0	0	0	0	0	0	0.14	0	0	0	0	0
MSTRG.12637	0	0	0	0	0	0	0	0	0	0	0	0	0	0.71	0	1.72	0	1.14	4.77	1.18	0.4	3.67	0.67	1.15	2.2	2.85	2.46	3.1	2.99	1.88
MSTRG.12638	0	0	0	0	0	0.08	0.08	0	0	0.35	0.72	0.57	0.77	0.39	0.36	0.09	0	0	0	0	0	0	0	0	0	0	0	0.64	0.79	0.09
MSTRG.12639	0.89	0.3	0	0	0.41	0	0.89	0.73	0.34	0	0.94	0.4	0	0	0	0	0	0.27	0	1.49	1.06	3.13	0.74	1.44	0	0.4	0	0	0	0
MSTRG.12640	0	0	0	0	0	0	0	0	0	0.44	0.68	0.1	0.31	0.33	0.14	0	0	0	0	0	0	0	0	0	0	0	0	0.51	0.46	0.72
MSTRG.12641	22.3	0	4.13	34.17	6.22	0	8.82	0	0	0	0	0	8.33	0	0	10.82	0	6.77	9.7	26.23	3.86	14.58	2.27	7.24	6.47	0	0	3.84	5.88	5.58
MSTRG.12642	0.82	0.56	0.41	1.8	0.87	1.41	0.35	0.72	0.27	0.41	0.6	0.55	0.22	0.41	0.16	0.31	0.37	0.27	0.16	0.44	0.12	0.19	0.3	0.03	0.16	0.18	0.13	0.03	0.16	0.15
MSTRG.12643	0	0.63	4.24	4.18	6	4.45	16.69	14.43	10.28	10.72	11.5	12.13	7.96	7.71	9.48	0.42	0	0	0	0.65	0.38	0	0	0	0.39	0	0	2.24	0	1.38
MSTRG.12647	0	0	0	0	0	0	0	0	0	0	0	0	0	0	0	0	0	0	0	0	0	0	0	0	0	0	0	0	0	0
MSTRG.12648	0	0	0	0	0	0	0.23	0.87	0.38	0.84	0.92	0.48	0.41	0.8	0.42	0	0	0	0	0	0	0	0	0	0	0	0	0	0	0
MSTRG.12652	3.16	2.02	2.41	4.06	4.93	4.5	5.65	3.77	6.41	3.12	5.55	7.02	6.1	3.8	4.71	0.82	0.38	1.02	2.4	0.94	1.23	2.03	2.08	2.51	3.27	3.22	1.92	2.32	3.18	4.39
MSTRG.12656	7.51	0.59	15.82	11.55	30.65	16.14	22.69	2.76	7.75	0	28.99	18.07	29.14	33.87	64.26	2.8	0	0.25	6.34	10.37	19.97	13.02	4.42	11.7	6.6	6.36	16.2	19.62	8.1	12.39
MSTRG.12657	0	0	0	0	0	0	1	0.97	0.84	4.36	4.5	0.78	6.57	4.79	2.62	0	0	0	0	0	0	0	0	0	0	0.15	0	4.44	0.8	2.33
MSTRG.1266	11.88	11.39	14.72	6.49	9.48	4.53	5.01	2.29	5.43	2.33	4.93	2.04	6.81	8.89	9.54	9.09	2.48	9.82	4.03	9.12	15.81	8.79	3.21	4.32	4.83	4.51	8.39	9.62	3.45	7.16
MSTRG.12670	0.6	0.45	0.91	0.61	0.27	0.18	0.31	0	0.13	0	0.03	0.1	0	0	0.03	0	0	0	0	0	0	0	0	0	0	0	0	0	0	0
MSTRG.12673	0.26	0	0.32	0.28	0	0.22	1	1.14	0	0.4	0.95	0.24	0.27	3.42	1.01	1	0.18	0.34	0	1.07	0.29	0	0.24	0	0	0	0	0	0	0
MSTRG.12674	0.68	0.67	0.38	0.63	0.14	0.36	0.32	0.3	0.07	0.24	0.38	0.33	0.96	0.6	0.14	1.75	1.59	1.02	0.67	1.11	0.5	0.98	2.11	0.62	1.19	0.81	0.88	0.8	1.46	1.63
MSTRG.12676	0.2	0	0	0	0.21	0	0.19	0	0	0.17	0.1	0.39	0.62	0	0.1	0.42	0.32	0.41	0.7	0.22	1.03	0.39	0	0	0.1	0.09	0	2.2	1.14	0.72
MSTRG.12679	0.31	0.62	0.22	0.13	0.24	0.25	0.17	0.1	0.13	0.13	0.12	0.1	0.13	0.11	0.12	4.69	2.1	4.67	7.15	4.19	4.83	6.96	4.01	6.74	6.3	3.89	4.69	4.83	5.7	3.99
MSTRG.12690	0.26	0.1	0.34	0.28	0.52	0.63	1.12	0.6	1.14	1.04	1.79	2.1	2.92	1.91	1.87	0.05	0.08	0.1	0.35	0.33	0.09	0.81	0.29	0.24	1.06	0.59	0.64	3.78	2.56	1.75
MSTRG.12691	0.58	1.49	0.96	1.24	1.59	1.47	1.84	1.3	1.04	1.08	0.86	1.13	0.51	1.51	1.19	0.86	0.24	0.91	1.01	0.39	0.53	0.8	1.4	1.09	0.87	1.51	0.79	0.98	1.19	1.1
MSTRG.12693	0	0	0	0	0	0	0	0.07	0	0	0	0	0	0	0	0.47	0.63	0.11	0.79	0.13	0.63	1.85	5.86	2.75	2.53	3.53	2.03	9.76	4.04	6.09
MSTRG.12718	2.92	0	6.54	0	2.48	0	2.37	0	13.32	0	7.49	2.75	0	0	0	8.54	0	2.52	0	0	0	12.92	0	0	2.56	2.69	3.08	0	4.71	0
MSTRG.12722	0.12	0	0.26	0	0.12	0.1	0	0	0	0	0	0	0	0	0	0.36	0.83	0	0.11	0.38	0.21	0.67	0.19	0.22	0.11	0	0	0.11	0.11	0.1
MSTRG.12727	2.38	4.65	10.72	5.28	0	0	13.81	0	2.7	0	0	4.51	10.62	0	0	4.66	0	4.15	0	0	0	0	0	4.66	8.42	0	0	2.42	3.89	0
MSTRG.12729	2.01	1.66	1.45	1.87	1.22	1.98	1.35	0.71	1.21	0.22	0.18	0.85	0.69	0.28	0.62	1.42	0.3	1.25	1.9	1.5	1.54	1.5	1.63	1.95	1.22	1.32	1.68	0.8	1.34	0.95
MSTRG.12743	0.01	0.05	0	0.09	0	0.11	0	0	0.02	0	0	0	0.02	0	0	0	0	0.11	0	0	0.05	0	0	0	0	0	0	0	0	0
MSTRG.12744	1.45	1.59	2.39	0.33	2.43	0.12	0.83	1.17	0.2	0.73	0.82	0.44	0	0.77	0.23	0	0	0	0	0	0	0	0	0	0	0	0	0	0	0
MSTRG.12745	0	0.17	0	0.18	0	0	0	0.61	0	0.43	0.8	0	1.01	0	0	0	0	0	0	0	0	0	0	0	0	0	0	0.23	0	0
MSTRG.12746	12.46	0	0	3.53	7.9	0	6.72	0	3.56	0	0	23.36	6.97	2.4	6.64	0	0	4.13	3.27	0	0	0	0	0	0	0	3.3	6.4	12.48	8.51
MSTRG.12747	1.65	0	0.97	0.3	0.67	0	2.13	1.96	2.29	23.52	19.05	4.89	24.85	28.64	14.26	0	0	0	0	0	0	0	0	0	0.67	0	0	28.97	14.71	13.64
MSTRG.12748	0.14	0	0.09	0	0.09	0	0.58	0	0.59	0	0.58	1.18	1.34	0.37	1.59	0	0	0	0	0	0	0	0	0	0	0	0	0.04	0.06	0
MSTRG.12749	0	0	0	0	0	0	0	0	0	0	0	0	0	0	0	23.73	10.01	27.87	19.19	19.34	18.41	10	16.55	10.92	4.97	1.87	17.21	5.63	10.83	12.43
MSTRG.12750	0	1.5	0	0.82	5.11	0	1.75	0	3.19	0	0	0.62	0	0	0	36.08	23.32	57.64	12.96	50.8	10.16	12.45	6.97	10.22	3.31	2.13	4.79	10.5	4.06	6.27
MSTRG.12753	15.02	13.63	11.36	3.62	4.25	3.38	3.13	2.66	4.37	4.74	4.52	3.93	4.84	4.7	4.89	5.87	5.44	6.05	1.36	6.1	2.48	2.14	1.91	1.65	1.87	2.68	2.07	2.01	2.47	3.07
MSTRG.12754	13.62	22.88	19.16	30.44	30.67	23.66	26.57	19.71	26.55	7.2	11	20.86	27.72	8.13	19.79	1.66	1.14	4.11	6.77	2.48	3.6	8.14	7.75	5.68	5.08	11.11	5.88	3.71	7.75	3.02
MSTRG.12756	3.52	2.49	1.12	1.09	0.21	0	0.66	0.12	0	0.17	0	0.36	0.44	0	0	0	1.71	0.21	0	0.47	0.19	0	0	0.4	0.4	0	0	0	0	0.18
MSTRG.12757	10.88	8.03	7	6.27	12.92	10.72	8.56	5.66	6.52	6.27	9.53	6.94	9.31	8.71	10.38	2.74	1.52	7.61	5.55	2.55	3.44	1.52	1.3	2.66	3.04	1.93	3.21	3.24	0.49	2.16
MSTRG.12758	0	0	3.56	0	8.07	0	0	2.37	0	4.08	10.82	8.94	0	0	0	0	0	0	3.34	0	0	0	0	0	0	0	0	0	0	0
MSTRG.12761	8.82	4.02	3.57	0.97	0.52	3.05	0.49	0.27	0.9	0	0	0	0.49	0	0	0.49	0	0.82	0.98	1.43	1.3	0.43	0	0.44	0.86	1.3	0	1.83	0.32	0
MSTRG.12762	2.39	1.31	1.8	1.43	2.27	2.5	3.82	2.33	3.9	1.81	2.3	2.43	4.14	2.86	3.14	0.56	0.33	1.02	0.6	0.81	0.68	0.65	0.8	0.69	0.86	1.31	0.76	1.2	1.65	1.51
MSTRG.12774	4.48	3.56	6.23	6.08	10.05	5.18	7.19	1.1	3.46	1.11	3.18	4.59	7.23	1.84	3.74	0.61	0	0.8	1.19	1.14	0.54	0.54	0.51	0.18	2.99	0.52	0.56	0	0.89	0.65
MSTRG.12795	4.22	3.5	4.66	4.89	3.35	3	2.61	1.04	2.67	1.17	1.25	2.78	2.13	1.09	1.62	11.19	3.3	9.75	9.73	10.4	7.89	7.7	4.22	6.36	6.88	4.51	5.78	4.66	4.65	4.57
MSTRG.12796	0	0	0	0	0	0	0	0	0	0	0	0	3.07	0	0	0	0	0	0	0	0	0.38	0	0	4.01	2.11	1.9	4.92	1.15	1.92
MSTRG.12797	0	0	0	0	0	0	0	0	0	0.7	0.62	0	2.26	0	0	0	0	0	0	0	0	0.24	0	0.19	0	0.19	0.39	1.31	0.2	0.9
MSTRG.12799	14.28	17.93	14.67	11.51	10.9	12.48	11.78	9.96	13.38	7.79	6.8	9.45	9.53	6.93	10.64	6.17	9.84	4.35	3.5	2.93	4.21	2.75	2.86	3.07	2.07	2.65	2.43	1.88	1.87	2.21
MSTRG.12801	0	1.39	2.65	1.79	0	0	0.78	0	0	0	0	0	3.32	0	0	0	0	3.37	0.99	1.05	0	0	0	0	0	1.06	0	0.1	0	0
MSTRG.12803	204.57	331.94	299.09	184.03	214.82	236.18	172.2	179.41	223.68	84.15	116.52	128.39	125.31	131.56	215.71	152.1	124.46	100.99	111.42	106.39	93.48	96.19	101	95.16	87.41	120.8	95.23	63.96	106.54	74.45
MSTRG.12804	0	0.23	0.15	0	0	0.2	0.22	0	0	0.2	0.18	0.23	0.26	0	0	0.27	0.18	0	0	0	0	0	0	0	0	0	0	0	0	0
MSTRG.12807	0	0	0	0	0	0	0	0	0	0	0	0	0	0	0	0	0	0	0	0	0	0	0	0	0	0	0	0	0	0
MSTRG.12808	1.59	3.69	4.35	3.23	0.83	2.03	2.12	3.06	2.14	0.25	0.5	1.47	2.73	0.79	0	0	0	0	0	0	0	0	0	0	0	0	0	0	0	0
MSTRG.12809	1.63	1.58	4.56	1.65	5.72	3.01	0	0	0	0	0	0	0.18	0.48	2.85	0	0	0	0	0	0	0	0	0	0	0	0	0	0	0
MSTRG.12811	0.09	0	0.66	0	0	0	0	0	0	0	0	0	0	0	0.19	26.64	0.46	10.21	43.95	11.68	21.67	40.12	39.59	36.22	28.05	16.64	33	31.52	27.55	34.32
MSTRG.12813	1.08	1.65	1.42	1.14	1.43	1.22	0.59	0.57	1.43	0.77	0.45	1.15	0.27	0.91	0.55	0.1	0.06	0.35	0.26	0	0	0.16	0.31	0.29	0.41	0.27	0.21	0	0.36	0.08
MSTRG.12815	1.2	3.51	1.37	1.28	2.17	0.96	0	1.08	0	0.85	1.07	1.16	0	0	0	2.38	0	30.34	1.22	6.91	0	0	0	0	0	1.06	0	1.2	4.12	0
MSTRG.12817	6.42	4	8.27	8.06	7.51	8	4.38	5.7	2.66	1.7	1.29	2.05	1.47	1.28	1.68	3.67	0.29	4.62	6.09	3.33	7.46	5.8	6.95	5.27	5.05	5.21	4.68	4.93	4.41	4.53
MSTRG.12822	3.49	1.73	2.49	0.51	2.33	2.22	9.26	7.11	1.51	1.23	4.85	3.41	9.56	5.16	7.16	0	0	0	0	0	0	0	0	0	0	0	0	0.69	0	1.52
MSTRG.12827	0	0	0	0.02	0.45	0.4	0	0	0	0	0.21	0	0	0	0.37	0	0	0	0	0	0	0	0	0	0	0	0	0	0	0
MSTRG.12828	0	0	0	1.29	0	0	0	0	0	0	0	0	3.78	0	10.18	1.08	0	2.79	0	5.16	0	0	0	0	0	0	0	0	0	0
MSTRG.12832	0.21	0.21	0.24	0	0	0	0	0	0	0	0	0	0	0	0	3.52	0.31	3.84	2.45	3.42	2.6	3.11	1.22	1.42	1.34	0.91	1.71	3.15	1.72	1.5
MSTRG.12837	0	0	0	0.37	0	0.6	0	0.22	0	2.03	2.07	1.05	4.52	0.3	0.37	0	0	0.34	0.36	0	0	0	0	0	0	0	0	2.48	0.98	0.59
MSTRG.12838	0	0	0	0	0	0	0.12	0.63	0.4	1.66	2.57	0.76	6.4	2.74	0.92	0.4	1.03	0.39	0.39	0.43	0.12	0.12	0.11	0	0	0.47	0.25	1.41	1.46	1.02
MSTRG.12840	0	0	0.02	0.02	0	0	0.3	0	0.04	0.07	0.25	0.61	3.69	0.23	0.52	0.08	0	0.08	0.04	0.07	0	0.07	0.02	0.03	0.07	0	0.02	1.6	0.71	0.27
MSTRG.12841	0	0	0	0	0	0	0	0	0	0	0	0	0	0	0	0	0	0	0	0	0	0	0	0	0	0	0	0	0	0
MSTRG.12842	0	0	0	0	0	0	0	0	0	0	0	0	0	0	0	0	0	0	0	0	0	1.87	0.73	1.02	0	3.86	3.05	8.51	0	0.41
MSTRG.12843	0	0	0	0	0	0	4.24	2.08	2.93	0	2.22	2.03	0	2	9.91	0	0	0	2.69	0	0	0	0	0	0	0	0	0	0	0
MSTRG.12844	0	0	0	0	0	0	0	0	0	2.14	1.26	0	0.97	1.16	0.48	0	0	0	0	0	0.43	0.43	0	0	0	0	0	6.8	2.49	1.83
MSTRG.12852	1.73	1.58	0.39	19.17	23.77	7.33	2.24	7.12	1.7	7.49	8.19	1.52	0.76	4.35	3.5	172.38	285.27	313.78	427.02	227.5	390.52	295.33	332.84	252.46	240.03	103.24	301.41	268.55	143.79	214.47
MSTRG.12853	4.65	0.22	3.52	6.36	17.1	4.99	4.6	15.99	6.71	5.52	9.95	5.61	2.68	3.74	2.19	123.52	659.85	189.61	275.3	150.56	298.78	208.98	362.58	211.01	164.03	104.09	250.03	208.65	125.55	220.75
MSTRG.12854	4.97	2.08	3.02	28.14	27.04	18.09	37.02	24.19	37.83	15.05	22.49	45.29	37.01	12.15	30.33	3.76	4.76	5.07	25.14	6.63	15.48	32.13	33.79	48.68	44.32	29.65	41.3	69.31	55.35	45.49
MSTRG.12855	0.17	0.19	0.21	2.84	1.7	0.69	8.87	1.25	8.87	1.84	4.55	10.55	9.71	1.86	5.26	0	0.08	0	0	0	0	0	0	0.07	0.23	0.13	0	0.18	0	0.08
MSTRG.12856	20.5	5.87	13.07	79.97	93.21	29.17	28.94	69.5	23.6	9.44	29.31	26.73	10.05	17.25	25.97	2.84	2.7	14.91	16.75	8.94	11.38	5.67	3.44	4.17	3.47	0.72	7.99	3.97	3.39	3.88
MSTRG.12857	21.72	12.82	12.02	154.22	232.9	81.85	17.13	93.14	22.15	41.62	49.39	28.47	5.53	30.18	14.78	4.12	81.49	6.03	13.63	4.14	14.14	13.24	31.64	10.54	5.69	0.58	10.08	8.09	1.97	10.97
MSTRG.1286	7.89	6.35	10.74	1.38	1.77	3.31	3.3	3.52	2.6	4.58	3.43	2.18	1.49	2.58	3.3	12.04	7.92	5.88	1.07	6.82	4.79	2.08	1.55	1.58	0.44	1.76	1.43	1.04	1.07	1.57
MSTRG.12860	0	0	0	0	0	0	0	0	0	0	0	0	0	0	0	0	0	0	0	0	2.81	3.46	0	0	0	0	2.6	0.66	0	0.14
MSTRG.12869	5.67	6.76	5.71	7.85	7.33	8.4	5.51	6.68	7.55	6.11	4.16	6.1	5.8	5.05	4.87	1.69	1.34	1.05	1.8	1.02	1.12	2.24	2.44	1.7	1.87	1.79	1.6	1.28	1.17	1.31
MSTRG.12870	0	0	0	0	0	0	0	0	0	0	0	0	0	0	0	7.05	0	9.31	3.83	21	0	0	6.15	10.63	0	6.8	7.77	7.51	8.63	16.36
MSTRG.12882	5.3	4.96	5.18	4.85	5.43	5.49	6.39	4.36	4.88	3.91	3.3	5.01	5.91	4.08	4.71	0.29	0.6	0.15	0.05	0.22	0.34	0.44	0.79	0.25	0.34	0.51	0.37	0.25	0.31	0.3
MSTRG.12883	0	0	0.44	1.25	3.05	0	0	1.5	0	3.12	0	0	0.8	3.61	0.65	0.68	1.82	0.18	0	0.67	0.8	0	2.18	0	0	0.4	0.98	0	0	2.37
MSTRG.12884	0.36	0.13	0.03	0	0	0.08	0	0	0	0	0	0	0	0	0	0	0	0	0	1.26	0	0	0	0	0	0.41	0.16	0	0	0.04
MSTRG.12887	2.37	3.57	4.73	4.28	3.38	3.98	2.15	0.51	2.17	0	1.26	1.32	2.14	1.26	0.71	0	0	0	0	0	0	0.32	0	0.32	0.32	0	0.33	0	0	0
MSTRG.12888	1.85	0.71	0	1.85	0	7.44	7.92	10.1	10.69	7.81	5.65	4.36	2.95	4.59	4.26	0.8	0	1.41	4.24	0.07	1.04	2.99	0	1.29	2.01	0.73	0	2.38	1.98	0.73
MSTRG.12889	0	0	0.83	0.29	0.05	0	0.13	0	0.14	0	0	0.05	0	0.04	0	3.28	0.6	0.93	0.41	0.74	0.93	0.49	0.19	0.42	0.4	0	0	0	0.13	0
MSTRG.12892	0	0	0	0	0.34	0	0	0	0	0	0	0	0	0	0	0	0	0	0	0	0	0	0.55	0	0	0	0	0.35	0	0
MSTRG.12894	9.96	9.18	12.85	8.09	8.32	8.31	7.12	7.2	6.08	5.03	2.6	6.09	3.21	4.13	4.28	4.18	6.12	5.25	3.84	2.28	3.76	4.08	5.49	4.65	2.59	2.79	3.94	3.22	4.1	3.03
MSTRG.12901	0.76	1.2	0.78	1.21	1.26	0.97	0.35	0.54	0.81	0.29	0.18	0.46	0.9	0.29	0.65	1.11	1.64	2.07	2.72	1.33	1.89	2.24	2.82	2.84	2.06	1.76	2.9	2.48	3.24	1.93
MSTRG.12902	0	0.03	0	0.24	0.07	0.06	0.13	0.11	0.13	0.06	0	0.13	0.13	0.03	0.03	0.21	0.03	0.17	0.85	0.07	0.43	1.09	1.41	1.64	2.08	2.24	1.42	0.88	2.05	1.35
MSTRG.12906	1.32	0	0	0	0	0	0	0	0	0	0	0	0.7	0	0	0	1.99	1.34	0.13	0.97	0.41	1.07	0	0.71	0	0	0	0	0	0.2
MSTRG.12909	2.09	1.03	0.6	0.55	0	0.86	0.97	0.54	0.57	0.4	0	0.51	2.23	0.44	1.66	0.53	4.4	0	0	0.6	0.49	0.49	1.25	2.01	0	0	0	1.04	0	0.83
MSTRG.12921	0.08	0.14	0.21	0	0.16	0	0	0	0.06	0	0.07	0	0.06	0.05	0.15	0.88	0.26	1.15	0.35	0.85	0.59	0.37	0.16	0.56	0.62	0.19	0.57	0.35	1.08	0.17
MSTRG.12926	1.6	2.26	2.1	2.78	2.54	1.3	1.69	2.08	1.33	2.47	1.31	1.55	1.72	1.66	1.6	0	0.79	0.2	0.1	0.22	0.09	0.1	0.17	0.55	0.58	0.09	0.47	0.2	0.37	0.61
MSTRG.12927	4.08	2.91	4.86	5.65	6.31	3.08	2.99	1.82	2.39	1.68	4.02	2.43	3.76	0.78	4.44	23.2	2.22	28.46	31.9	27.63	20.35	28.76	9.92	26.24	26.3	17.92	22.45	24.17	25.45	14.5
MSTRG.12929	0	0	0	0	0	0	0	0	0	0	0	0	0	0	0	0.63	1.71	0.8	1.01	1.13	0	0.39	0.83	0.19	0	0.18	0.58	0.8	1.13	0.34
MSTRG.12930	0.05	0.01	0.06	0.41	0.28	0.33	1.36	0.99	1.12	1.07	1.33	0.9	1.38	1.08	0.94	0.24	0.09	0.22	0.6	0.12	0.27	0.91	1.25	0.81	1.22	1.22	1.17	2.87	1.91	1.82
MSTRG.12931	0	0	0	0	0	0	0	0	0	0	0	0	0	0	0	0.36	0	0	0.03	0	0	0.35	0.75	1.38	0.22	1.84	0.78	0.55	0.34	0
MSTRG.12942	11.71	8.8	10.17	9.67	10.53	11.26	13.46	11.17	13.13	11.23	13.27	14.65	15.18	13.05	14.8	9.99	9.15	8.67	9.94	11.5	10.1	11.31	9.65	8.41	10.55	11.51	12.13	10.93	10.17	10.08
MSTRG.12952	7.39	3.6	7.11	13.98	9.36	6.46	8.19	1.55	9.68	0.17	2.06	8.62	8.56	1.3	5.3	14.52	0.11	18.33	23.82	18.18	12.64	22.1	5.41	16.59	22.46	7.42	17.12	16.16	16.59	7.41
MSTRG.12953	0	0	0	0	0	0	0.42	0	0	2.12	1.25	0.88	1.89	1.15	0.95	0	0	0	0	0	0	0	0	0	0	0	0	0.6	0	0
MSTRG.12954	9.87	9.98	8.7	17.11	21.14	23.68	41.2	49.32	40.59	69.07	52.37	44.55	42.39	58.86	39.47	2.63	3.57	3.9	8.69	1.94	6.19	14.48	22.36	24.43	21.65	26.09	25.62	25.25	28.43	25.81
MSTRG.12956	0.06	0.06	0.45	0.3	1.15	0.31	1.43	0.63	0.9	0.97	1.38	4.01	2.31	1.4	2.39	0	0.05	0.18	0.17	0.13	0.43	0.9	0.2	0.32	0.23	0.27	0.93	0.4	0.71	1.42
MSTRG.12957	0	133.96	0	221.26	1123.34	1488.96	241.95	3131.15	244.32	1218.41	1049.7	147.19	0	962.23	193.38	127.16	1529.66	75.41	11.58	11.76	578.85	381.72	1078.48	260.22	120.29	341.62	363.98	173.81	187.03	677.41
MSTRG.12972	1.47	2.2	2.01	1.16	0.44	0.23	0.57	0.85	0.79	0.52	1.21	0.59	0.96	1.36	0.69	0.62	1.31	0.6	0.17	0.47	0.24	0.25	0.29	0.4	0.17	0.24	0.48	0.08	0.4	0.23
MSTRG.12976	0.76	1.51	1.15	1.32	0.25	0.43	0.48	1.01	0.54	0.41	1.66	0.74	1.06	1.75	0.53	1.04	0.57	0.49	0.25	0.85	0.94	1.44	1.44	0.24	0.24	1.14	1.46	1.51	1.18	0.64
MSTRG.12982	0	0	0	0	0	0	0.06	0	0	0	0	0	0	0	0	0.28	0.38	0.54	1.39	0.44	1.05	1.17	0.79	0.93	0.72	0.87	0.82	0.33	0.7	0.66
MSTRG.12986	8.19	6.74	7.21	9.19	11.44	10.37	11.77	14.83	9.14	10.36	9.35	11.07	13.32	16.64	9.16	10.47	24.53	12.27	6.38	7.47	10.77	6.24	11.02	7.05	7.73	14.58	9.86	8.14	6.42	11.01
MSTRG.12987	103.11	126.87	113.84	89.72	116.57	131.55	192.48	218.61	172.01	287.9	300.33	229.18	285.19	384.25	300.39	82.45	151.18	72.67	61.17	78.25	76.98	69.11	74.02	65.58	83.61	96.29	97.59	93.99	88.24	105.36
MSTRG.12994	0	0	3.41	0	0	0	2.46	0	0	0	0	0	0	0	0	5.94	0	0	3.2	3.53	0	0	0	0	2.67	0	0	0	0	0
MSTRG.12995	4.97	2.62	3.82	3.7	2.54	1.47	2.18	0.15	2.66	0.24	0.89	2.69	2.92	0.56	1.71	18.51	2.58	24.69	15	28.9	11.64	10.09	3.88	7.6	8.92	4.55	6.93	7.62	7.53	5.93
MSTRG.12998	0	0	0	0	0	0	5.82	0	0	0	3.92	4.24	3.58	1.76	0	0	0	0.99	0	0	1.07	0	0	1.47	1.98	0	0	3.28	2.91	5.81
MSTRG.13	9.22	10.97	10.6	8.1	10.1	10.38	4.96	5.95	6.7	8.76	4.27	6.87	6.69	5.12	5.03	7.75	16.04	6.17	3.09	6.17	6.08	4.68	6.57	3.84	4	7.27	4.06	4.39	4.41	4.24
MSTRG.13001	0.22	0.08	0.29	0.49	0.49	0.37	0.34	0.13	0.18	0	0.12	0.29	0.24	0.36	0.31	0.13	0	0.71	0.25	0.49	0.16	0.39	0.09	0.17	0.62	0.25	0.5	0.13	0.63	0.07
MSTRG.13020	0	0	0	0	0	0	0	0	0	0	0	0	0	0	0	0.49	0.46	0.19	0.94	0.1	1.49	0.73	1.2	0.88	1.02	2.18	2.06	1.22	1.88	1.6
MSTRG.13022	0.84	0	0	0.74	0	0	0	0	0	0	8.64	0	0	5.48	0	0	0	0	0	0	0	0	0	0	0	0	1.88	1.31	0	1.67
MSTRG.13024	0	0	0	0	0.94	0	0	0	0	0	3.2	2.34	0	3.36	0	0	0	0	1.21	0	0	0	0	0	0	0	1.26	0	0	0
MSTRG.13028	0.23	0.91	0.78	0.72	0.92	2.54	0.22	1.19	0.73	1.33	0.86	0	0.48	0	0.24	0.47	0	0.22	0.46	0.26	0.43	1.31	1.5	0.43	0.22	0.21	2.2	0.68	0.43	0.58
MSTRG.13030	3.09	2.39	1.97	0.19	0.14	0.16	0.09	0.03	0.14	0	0	0	0	0	0	0.19	0.15	0.09	0.18	0.35	0.63	0.04	0	0.13	0.09	0.13	0	0.09	0.04	0.08
MSTRG.13049	0	0	0	0	0	0	0	0	0	1.27	2.02	0	0	1.41	0	0	0	0	0	0	0	0	0	0	0	0	0	3.82	2.98	2.61
MSTRG.13050	4.18	4.6	5.77	2.5	1.29	2.07	1.67	1.33	1.34	2.43	1.66	3.29	1.98	1.12	1.31	1.16	1	0.63	0.16	0.89	0.3	0	0.13	0.15	0	0.44	0.61	0.32	0.9	0.41
MSTRG.13052	7.96	7.7	9.16	11.92	10.71	6.83	8.7	4.12	11.44	6.5	4.5	8.44	11.85	6.23	6.64	0	0	0	0	0	0	0	0	0	0	0	0	0	0	0
MSTRG.13058	6.8	3.33	7.58	3.88	13.97	2.68	5.43	5.89	11.67	8.64	11.51	3.17	7.62	5.21	9.96	0	0	0	0	0	0	0	0	0	0	3.16	0	0	2.38	0
MSTRG.13059	3.21	2.65	0.99	1.29	2.27	1.66	0.9	1.55	2.15	0.7	1.34	0.84	1.39	1.3	1.1	0	0	0	0	0	0	0	0.14	0	0	0.21	0	0	0	0
MSTRG.13075	0	0	0	0	0	0	0	0	0	0.77	2.19	0.69	1.22	0.61	0	0	0	0	0	0	0	0.22	0	0	0	0	0	0.23	0	0
MSTRG.13076	0	0	0	0	0	0	0	0	0	0	0	0	0.25	0	0	0	0	0	0	0	0	0	0	0	0	0	0	1.17	0.66	0.2
MSTRG.13079	0	0	0	0	0	0	0	0	0	0	0	0	0	0	0	0.29	0.21	1.92	0.85	1.27	2.63	0.53	0.46	1.07	0.8	1.01	1.63	1.96	0	0.94
MSTRG.13080	0.22	0.44	0.25	0.38	0.38	0.13	0.14	0.37	0.15	0.39	0.35	0.22	0.08	1.44	0.15	0.08	0.06	0.07	0.15	0.08	0.14	0	0.25	0.14	0.07	0.2	0.21	0.51	0.07	0.2
MSTRG.13095	7.08	8.13	7.72	14.5	12.29	11.74	9.64	5.74	10.9	3.97	5.8	8.1	8.35	5.21	6.89	0.4	0.6	0.49	1.08	0.18	0.66	0.97	1.05	0.82	1.28	1.34	1.04	1.38	1.33	1.2
MSTRG.13098	1.31	0.76	1.36	0.87	1.89	1.28	1.52	1.1	1.02	1.06	0.87	1.43	1.4	1.69	1.54	0.08	0	0	0	0	0	0	0	0	0.07	0	0	0	0	0
MSTRG.13103	0	0	0	0	0	0	0	0	0	0	0	0	0	0	0	23.99	35.34	15.76	32.1	21.24	22.36	20.06	5.09	20.89	9.27	23.93	6.33	12.99	10.38	14.5
MSTRG.13107	3.03	3.18	2.2	1.34	1.4	1.44	1.54	0.9	0.98	1.96	1.16	0.53	0.97	1.46	1.64	0	0	0	0	0	0	0	0	0	0	0	0	0.07	0	0
MSTRG.13108	0	0	0.41	0	0	0	0	0	0	0	0	0	0	0	0	0	0	0.34	1.08	0	1	0	0.86	1.7	0.67	0.96	0.35	0.35	0.33	0
MSTRG.13109	0.26	0.12	0.33	0.37	0.39	0.33	2.58	1.81	1.32	6.55	6.62	4.19	14.11	15.64	8.04	0.07	0.03	0.12	0.08	0.11	0.13	0.23	0.04	0.1	0.36	0.21	0.54	4.66	1.96	0.97
MSTRG.13114	4.38	3.13	3.57	4.58	4.2	4.22	4.32	2.36	3.79	1.98	1.8	2.76	3.46	2.53	2.85	2.62	1.48	2.14	3.85	1.82	2.32	3.54	2.82	2.73	3.94	3.74	3.58	3.77	3.35	3.04
MSTRG.13115	0.61	0.42	0.67	2.85	2.73	1.73	1.78	0.43	1.68	0.22	0.97	2.19	2.1	0.68	1.64	0.53	0	0.34	0.17	0.66	0.4	0.16	0	0.08	0.33	0	0	0.17	0.08	0
MSTRG.13122	0.48	0.88	3.07	0.47	0.94	0	1.25	0	1.45	0	0.41	1.75	1.43	0	0.52	1.37	0	0.85	0.87	1.61	0	0.42	0.36	0.95	3.78	0	2.19	0.97	2.45	0.36
MSTRG.13130	0	0	0	0	0	0	0	0	0	0	0	0	0	0	0	2.49	1.18	1.94	1.35	0.67	0.56	1.3	2.49	0.99	1.75	1.51	0.86	1.19	1.13	2.88
MSTRG.13152	0.71	0.55	0.7	1.06	0.81	1.18	0.74	0.69	0.57	0.75	0.3	0.85	0.8	0.49	0.63	0.98	0.57	1.03	1.01	1.04	0.65	0.98	0.93	1.46	1.69	1.95	2.06	1.71	0.89	1.05
MSTRG.13153	0	1.88	0	3.04	4.38	0.77	4.3	0.9	1.06	6.98	1.73	0	1.04	10.13	2.05	0	1.25	1.76	1.96	1.1	7.37	4.39	4.57	2.8	1.75	6.8	6.72	0	3.35	5.12
MSTRG.13154	0	0	0	0	0	0	0	0	0	0	0	3.04	0	0	0	5.62	0	3.83	18.72	2.99	0	10.96	0	1.86	2.85	0	6.91	23.21	20.36	2.43
MSTRG.13156	8.95	5.83	20.04	3.31	10.12	0	2.42	4.5	0	1.92	0	0	10.02	0	0	0	8.21	12.87	6.25	3.45	3.05	0	4.98	0	0	0	0	6.12	10.07	2.23
MSTRG.13160	0.7	0.69	1.74	2.41	2.09	0.6	2.54	0.7	1.39	0.47	0.98	3.93	0.42	0.75	1.35	0.75	0.37	0.48	1.79	0.77	0.29	0.93	0	0.52	0.53	0.97	0.13	0.24	0.13	0.03
MSTRG.13161	0.19	0.06	0.28	0.97	0.84	0.39	0.48	0	0.96	0.05	0.24	1.65	1.04	0.06	0.5	0.45	0.15	0.25	0.37	0.68	0.17	0.12	0.11	0	0.06	0	0.06	0.12	0.51	0.17
MSTRG.13162	3.98	2	2.11	1.69	1.77	0.77	1.25	0.87	1.7	2.76	0.85	1.26	2.68	2.08	1.51	1.22	0	0.56	0.73	2.55	1.83	1.26	0.42	0	0.85	0	0.47	0.37	1.12	0
MSTRG.13163	5.28	3.5	3.35	2.39	2.15	3.13	1.68	2.9	0.89	2.22	0.8	0.4	0.47	0	1.92	0.46	0	0	1.32	0	0	0.94	0	0.82	0	0	0	0	0.78	0.79
MSTRG.13165	0.67	0.88	1	0.92	1.1	0.19	1.25	1.02	0	0	0.62	0.43	0.73	0	0.23	0.91	0.51	1.3	1.99	1.24	0.82	1.47	0.9	0.84	1.06	1	0.64	0.44	1.03	0.56
MSTRG.13176	0.51	0.22	0.31	0.59	0.29	1.1	3.25	2.82	2.89	1.19	1.61	1.5	1.78	1.8	1.64	0.29	0.46	0.23	0.95	0.12	0.47	2.5	7.02	5.1	6.08	7.66	6.28	5.85	7.96	6.6
MSTRG.13178	0	0	0	0	0	0	0	0	0	0	0	0	0	0	0	0.5	0	0.84	0.24	0.27	0.11	1.04	1.5	0.78	0.23	0.33	0.45	0.83	0.9	0.84
MSTRG.13180	0	0	0	0	0	2.3	0	1.11	0	0	0	0	0	0	0	8.66	0.85	3.47	5.81	13.22	8.63	0.35	0.82	0	0	1.62	2.78	0	2.66	0.18
MSTRG.13193	6.67	0	0	7.13	3.73	0	7.22	6.09	12.2	19.85	6	11.53	2.4	10.11	4.63	14.8	7.5	0	2.24	0	0	1.93	0	0	5.73	1.96	0	0	0	2.21
MSTRG.13194	0.44	0.16	0	0.74	3.35	3.25	4.74	9.88	4.03	6.72	4.86	2.49	3.92	8.52	5.46	0	0.08	0	0.43	0	0	0	0	0	0	0	0	0.25	0	0
MSTRG.13195	0.33	0.31	0.15	0.37	0.21	0.29	0.58	0.91	0.81	3.58	2.54	2.29	3.96	3.08	1.99	0.21	0.27	0.13	0.14	0.2	0.23	0.53	0.5	0.64	0.39	1.15	0.54	7.53	4.36	4.2
MSTRG.13196	0	4.45	0	0	0	1.19	0	1.79	0	0	1.32	0	0	0	0	3.63	12.25	5.36	1.55	0	1.49	0	2.41	0	0	0	0	0	0	0
MSTRG.13197	0	0	0	3.61	0	6.36	6.12	5.14	19.33	10.78	12.45	4.9	0	0	3.42	0	0	0	0	2.22	3.27	3.54	5.33	0	0	0	0	3.27	2.55	0
MSTRG.132	15.75	17.73	21.15	29.23	22.71	22.56	15.53	18.22	18.47	8.44	10.21	13.42	13.78	9.54	13.3	9.32	5.61	12.86	15.06	11.84	11.68	12.2	13.01	15.19	13.01	13.69	12.67	12.09	12.49	10.02
MSTRG.13202	5.8	8.05	6.19	4.9	5.29	5.3	6.51	6.28	6.19	3.79	3.51	4.99	5.59	4.78	6.17	0.04	0.13	0.04	0.08	0.04	0.07	0.08	0.08	0	0	0	0.13	0	0.04	0.07
MSTRG.13261	0.09	0.36	0.1	0.09	0.65	0.32	0.17	0.95	0.19	1.48	1.19	0.8	0.37	0.72	0.27	0.19	0.22	0.45	0.89	0.2	0.5	0.52	0.15	0.42	0.44	0.33	0.34	1.51	0.42	0.8
MSTRG.13264	2.92	1.52	4.54	2.52	2.34	2.62	3.14	2.14	2.8	5.92	2.44	2.78	3.97	6.75	8.36	3.35	0.33	2.97	0.76	3.78	2.68	1.76	1.05	0.73	0.48	1.95	1.97	2.53	1.33	1.64
MSTRG.1328	0	0	0	0	0	0	0	0	0	0	0	0	0	0	0	3.64	0	4.8	3.07	2.88	0.37	1.33	0.32	2.28	0.96	0	0	0.39	1.45	0
MSTRG.13284	3.93	1.78	2.73	2.49	1.99	0.59	1.35	0.26	1.32	0.09	0.09	1.69	2.53	0.46	1.36	0.33	0	0.32	0.31	0.47	0.29	0.1	0	0.19	0.2	0.1	0	0.1	0.1	0
MSTRG.13285	7.05	6.53	8.09	7.5	4.91	2.26	4.37	0	6.2	0	1.42	6.23	5.67	0.55	2.9	0.15	0	0	0.14	0	0	0	0	0	0	0	0	0	0	0
MSTRG.13286	7.85	7.47	7.75	7.35	6.96	7.09	7.29	4.94	7.34	2.65	4.32	5.73	5.66	4.61	6.12	0.7	0.48	0.71	0.84	0.96	0.66	0.91	0.6	0.87	0.84	0.87	0.58	0.62	0.72	0.43
MSTRG.133	0.45	0.63	0.89	3.32	2.76	1.88	8.82	4.63	7.95	7.33	7.67	13.28	12.93	6.29	8.61	0.02	0	0	0.02	0	0.01	0.01	0	0.01	0.01	0.03	0.01	0.03	0	0.01
MSTRG.13303	9.27	7.63	8.81	5.96	8.05	6.08	9.97	10.16	8.07	13.74	9.02	7.08	6.56	9.84	7.97	5.78	6.79	5.49	9.44	4.46	8.27	9.93	11.37	10.64	10.55	11.31	13.21	7.95	8.59	11.37
MSTRG.13304	3.13	1.23	2.49	2.6	0.92	1.31	0.88	1.38	0	1.76	0	0.31	1.64	0.54	0.98	4.16	1.16	0.91	1.88	3.53	2.91	0.88	3.27	3.27	0.3	2.52	0.6	0.31	0.86	1.03
MSTRG.13318	0	2.27	6.56	3.04	0	1.47	4.4	2.45	2.17	1.81	0	0	0	0	1.95	0	0	0	3.36	0	1.52	0	0	0	2.79	0	0	0	0	0
MSTRG.13330	5.9	5.82	5.76	6.01	5.39	4.26	3.62	2	3.23	0.96	1.21	2.77	2.63	0.7	1.86	2.18	0.24	2.9	2.95	3.05	2.1	1.81	1.58	1.99	2.2	1.65	2.26	1.45	1.8	1.09
MSTRG.13332	7.38	4.92	7.38	6.59	5.8	4.53	5.65	2.05	4.95	2.49	2.5	3.93	3.97	2.11	2.84	1.52	0.65	2.84	1.87	2.88	3.35	2.97	2.16	1.85	2.04	1.9	2.66	1.84	1.46	2.54
MSTRG.13335	0.28	0.69	0.47	0.43	0.28	0.73	0.79	0.4	0.73	0.47	0.53	0.41	0.43	0.37	0	1.44	3.29	1.8	0.41	1.39	1.8	1.2	0.81	2.6	1.48	1.78	2.38	2.2	1.44	3.03
MSTRG.13338	0	3.62	0	0	0	0	0	0	0	0	0	0	0	0	0	7.3	1.1	8.13	1.92	0	7.37	2.08	7.52	9.1	3.46	1.67	9.54	3.61	1.55	9.82
MSTRG.13355	0	0	0.37	0	0	0	0	0	0	0	0	0	0	0	0	1.96	18.09	6.36	1.45	6.99	1.62	1.37	2.1	3.3	0	0.26	0	0.29	0.54	0.72
MSTRG.1339	0	0	0.45	0	0.39	0	0	0	0	0	0	0	0	0	0	8.96	0	3.54	4.79	3.58	2.25	1.12	1.26	0.4	3.33	2.13	1.16	1.98	1.82	0.96
MSTRG.13398	6.84	5.53	8.28	9.77	9.56	3.59	6.09	3.14	5.14	3.61	6.21	4.37	14.63	6.59	13.98	0.98	0.13	1.61	0.6	2.34	4.17	3.1	0.42	1.03	1.47	0.85	2.33	6.64	1.77	3.21
MSTRG.13399	1.59	0.68	1.72	1.97	2.79	0.88	3.01	0.25	2.75	0.1	2.01	3.5	5.3	1.09	2.24	0.58	0.27	0	1.34	0.54	1.71	1.74	0	0.27	0.24	0.04	1.18	1.76	0.61	0.81
MSTRG.13401	0	0	0	0	0	0	0	0	0	0	0	0	0	0	0	0	0	0	2.93	0	2.85	2.48	0	0	0	0	0	0	0	4.17
MSTRG.13411	0.17	0.22	0.06	5.83	14.85	3.61	14.67	17.83	5.07	2.31	8.14	6.22	4.92	7.47	8.02	0.29	0.13	0.17	2.23	0.42	0.41	3.19	6.38	5.89	0.75	1.22	0.77	0.92	1.45	2.68
MSTRG.13412	0.97	0.74	0.72	0.56	0.88	0.56	0.91	1.65	1.44	2.03	1.32	1.05	0.33	2.46	0.98	0.33	1.45	1.07	0.85	0.24	0.79	1.13	1.25	1.3	0.63	1.67	1.72	1.49	1.71	1.32
MSTRG.1343	7.55	7.86	6.73	5.8	7.29	6.54	5.04	6.51	5.58	5.67	4.47	5.1	4.95	4.55	4.97	4.69	9	6.25	6.85	4.69	6.62	6.08	6.88	6.26	5.96	6.09	5.51	5.29	6.19	6.27
MSTRG.13438	0.31	0.3	0.25	0.08	0.16	0.07	0	0.09	0	0.13	0	0	0	0	0	2.12	1.23	2.29	0.97	1.92	0.21	0.15	0.38	0.07	0.15	0.63	0.28	0.15	0.07	0.2
MSTRG.13441	1.22	1.33	0.89	0.47	0.84	1.1	0.38	0.5	0.36	0.36	0.31	0.08	0.14	0.34	0.29	1.39	3.19	1.8	0.74	1.52	0.81	0.62	1.21	0.91	0.45	0.45	0.37	0.56	0.45	0.37
MSTRG.13449	1.7	1.4	0.95	3.66	3.57	3.3	4.53	4.74	3.37	6.57	7.57	6.35	5.51	5.8	6.03	0	0	0	0	0	0	0	0	0	0	0	0	0	0	0
MSTRG.13457	0.29	0.12	0.32	0.2	0.1	0.1	0.13	0.05	0.12	0.24	0.14	0.17	0.8	0.19	0.21	1.45	0.31	1.37	0.93	2.63	1.12	0.99	0.14	0.15	0.34	0.11	0.39	1.09	0.65	0.51
MSTRG.13458	0	0	5.22	0	0	0	0.68	0	0	0	0	0	0	0	0	6.08	3.88	0.56	12.19	4.63	8.3	2.15	10.22	0	0	0	0.38	0	5.21	14.67
MSTRG.13459	0.83	2.62	2.86	0.42	0.96	1.15	0.82	3.5	0.89	2.52	3.98	0.88	1.42	1.63	1.87	2.24	3.97	2.5	1.43	2.61	2.41	1.51	1.23	0.65	0	0.99	3.38	10.49	6.46	13.95
MSTRG.13460	0	0	2.28	1.06	0.64	0	1.66	0	0	1.63	0	2.91	0	0.81	4.27	0	3.71	5.02	0	3.6	0.96	0	0	0	0.38	0	1	3	0	1.52
MSTRG.13469	6.51	5.18	9.01	10.63	7.26	2.96	4.86	3.79	5.62	1.24	2.52	5.55	2.31	1.67	3.82	7.27	1.34	10.35	7.82	1.42	8.04	7.27	3.83	13.5	7.62	7.34	13.23	3.49	10.13	0.67
MSTRG.13478	104.02	108.75	106.29	98.05	110.73	131.03	114.31	154.49	129.12	199.94	170.6	155.02	150.84	176.23	142.73	93.73	121.17	92.22	93.95	82.4	98.87	85	103.35	91.74	104.02	112.67	101.74	99.88	112.52	116.02
MSTRG.1348	3.16	2	2.8	0	1.12	1.72	1.27	0.9	0.95	0.19	0.63	1.32	2.11	1.56	0.93	0.93	1.71	1.32	1.57	0.5	0.42	1.07	0.92	1.27	0.86	2.23	0.43	1.78	0.21	1.14
MSTRG.13481	0.76	2.25	1.5	1.18	1.33	1.95	1.07	2.77	1.99	0.79	1.25	2.78	2.16	1.48	1.17	0	0	0	0	0	0	0	0	0	0	0	0	0	0	0
MSTRG.13487	0	0.41	0	0.11	0.21	0.1	0.35	0	0.12	0	0	0.12	0	0	0.12	13.94	2.91	24.36	25.87	19.27	23.2	18.58	17.79	28.79	26.19	17.28	28.31	26.3	22.34	23.03
MSTRG.135	10.75	4.94	5.3	3.49	0.55	1.44	1.07	1.17	3.42	0.88	2.69	0.51	1.86	0.48	0.61	5.28	0	9.81	4.19	13.72	1.19	2.82	0.92	0.89	0	3.16	1.44	1.17	0.88	1.42
MSTRG.13559	19.4	8.42	19.48	7.13	3.73	0	7.22	3.48	4.88	0	0	2.05	12.01	3.37	13.89	8.46	1.25	3.78	13.44	2.5	4.32	1.93	5.29	10.57	1.91	1.96	2.24	0	5.34	1.6
MSTRG.13571	0.37	0.46	0	0	1.04	0.89	0.04	0.83	0	0.18	2	0.58	0.2	1.59	0	0.14	0	0	0	0	0	0.03	0	0	0	0	0	0	0	0
MSTRG.13572	0	0.36	0.33	1.16	0.87	0	0.69	0.22	0	0	0	0.24	0.2	0	0.1	0.36	0	0.74	0	0.34	0.16	0.38	0.21	0.88	0.44	0.43	0.47	0	0	0
MSTRG.13573	0.37	0.54	0.74	0.57	1.63	1.02	0.8	0.57	0.5	0.74	0.4	0.83	0.37	0.75	0.49	0	0	0	0	0	0	0	0	0	0	0	0	0	0	0
MSTRG.13578	1.9	1.79	1.91	3.81	4.04	3.5	2.04	2.31	2.03	1.92	1.4	1.23	1.31	1.73	1.45	2.23	1.68	2.55	4.53	2.15	3.7	2.58	2.9	2.81	1.56	2.28	2.11	2.42	2.33	2.36
MSTRG.13579	2.91	2.95	2.24	4.13	3.97	3.53	1.95	2.35	2.55	2.57	1.87	1.18	2	1.11	2.06	2.98	3.61	3.39	5.68	2.57	9.31	3.75	3.54	3.54	2.87	4.61	4.48	3.27	3.38	3.51
MSTRG.13584	14.35	8.13	18.13	11.51	6.85	2.93	7.94	0.3	8.27	0.08	1.71	8.34	9.07	0.42	7.99	10.28	0.08	11.65	8.31	12.84	2.91	6.42	1.28	1.68	6.78	1.05	3.14	5.66	5.02	1.35
MSTRG.136	0	0	0	0	0	0	0	0	0	0	0	0	0	0	0	0	8.87	0	0	0	0	0	0	0	0	0	0	0	0	0
MSTRG.13611	19.39	17.69	17.69	23.55	19.7	15.46	26.09	24.16	40.39	29.21	33.42	31.27	34.14	27.98	24.92	32.09	10.52	19.81	39.81	13.46	26.46	27.03	21.73	35.45	26.89	19.58	44.56	36.31	27.68	42.81
MSTRG.13621	0	0	0	0	0	0	0	0	0	0	0	0	0	0	0	0	0	0	0	0	0	0	0	0	4.46	0	0	0	10.29	9.03
MSTRG.13631	5.97	6.15	5.14	7.36	8.14	7.13	6.8	5.18	7.33	5.21	5.33	6.63	6.56	5.24	6	1.13	0.49	1.37	1.93	1.57	1.41	1.4	1.1	1.33	1.7	1.05	1.48	1.58	1.68	1.52
MSTRG.13644	3.47	1.13	0	1.24	2.09	6.49	0	0	0	0	0	1.12	1.27	0	0	0	0	1.05	0	0	1.12	1.06	0	0	1.05	1.03	0	0	0	0
MSTRG.13667	2.81	3.19	4.4	2.73	2.63	2.97	3.32	3.62	3.98	3.75	1.73	2.08	4.02	4.27	2.86	1.06	0.3	0.37	1.08	0.24	0.47	1.76	1.17	1.08	0.79	1.01	1.37	1.73	0.82	1.11
MSTRG.13669	0	20.15	5.29	8.39	15.11	16.97	4.02	15.97	1.74	1.07	2.74	2.99	8.58	8.5	7.05	0	7.57	0	4.8	0	1.52	2.94	1.25	1.52	0	1.39	0	1.56	3.94	0
MSTRG.13677	0.69	1.01	0.75	0.64	0.9	0.59	1.42	0.68	1.23	0.37	1	0.74	2.17	1.37	0.88	2.13	0.56	1.63	0.89	1.54	0.8	0.86	0.39	0.74	0.98	1	0.43	0.16	0.56	0.29
MSTRG.13683	1.37	0.34	0.94	1.41	1.83	0.74	1.2	1.69	1.57	1.35	1.44	1.08	0.7	1.65	1.11	2.37	1.7	2.12	2.85	2.24	1.64	3.26	2.56	2.75	3.47	3.58	2.58	1.92	2.15	2.41
MSTRG.13699	20.56	25.94	22.36	35.08	36.34	65.41	50.01	50.26	47.14	68.54	49.84	47.5	41.3	62.03	41.3	29.32	56.61	21.69	28.8	21.96	37.09	41.23	50.73	42.21	43	65.82	54.36	56.77	55.19	83.36
MSTRG.13703	10.53	10.97	11.4	21.33	19.91	16.29	14.39	13.7	16.1	11.2	9.57	14.41	12.82	10.56	12.38	1.24	1.36	0.77	1.2	0.55	1.35	1.59	2.05	1.93	2.08	1.77	1.92	1.61	1.72	1.77
MSTRG.13704	35.45	23.87	35.6	18.22	15.26	10.31	19.74	4.27	22.25	3.65	10.4	13.73	10.76	6.22	7.86	4.95	0	3.21	2.11	5.3	12.89	8.74	1.46	2.36	6.29	2.7	7.87	1.49	2.53	3.49
MSTRG.13712	0.74	0.77	1.13	0.93	1	0.35	1.08	0.44	0.5	0.16	0.35	0.64	0.86	0.22	0.78	10.34	5.85	9.8	7.25	9.37	6.34	7.22	5	5.88	7.67	4.4	6.69	5.62	5.51	6.21
MSTRG.13717	4.04	2.91	2.89	13.32	23.8	15.43	2.8	16.84	1.82	5.03	4.39	3.08	0.92	5.46	1.82	22.61	35.93	26.34	26.52	22.98	25.31	27.04	22.93	24.45	26.39	25.81	24.38	27.65	27.34	31.93
MSTRG.13718	0	0	0	0	0	0	0	0	0	0	0	0	0	0	0	3.16	1.96	1.48	1.56	2.19	2.9	1.82	2.48	1.11	5.83	3.79	5.64	2.3	8.35	2.2
MSTRG.13722	0.32	0.19	0.32	0.77	0.62	0.52	0.72	0.35	0.75	0.17	0.16	0.6	0.56	0.19	0.24	2.15	0.44	2.91	3.46	2.75	1.71	3.07	0.77	1.94	3.12	1.32	2.01	2.1	2.24	1.38
MSTRG.13724	4.72	3.26	4.02	3.69	3.36	1.98	1.84	0.63	2.3	0.12	0.26	1.16	1.93	0.37	1.11	7.13	0.6	7.54	6.94	8.75	5.43	6.45	3.04	5.19	7.8	2.71	4.83	3.63	3.65	2.18
MSTRG.13731	23.23	23.01	26.4	26.97	25.26	22.74	24.43	18.09	23.28	15.82	19.12	24.71	24.54	16.99	20.94	25.23	21.59	24.13	27.62	25.68	24.88	24.02	23.58	24.62	28.95	22.93	25.55	24.58	26.65	24.39
MSTRG.13737	0.17	0	0.06	0.18	0.29	0.13	0.25	0	0.23	0.02	0.16	0.11	0.69	0	0.77	0.39	0	0.39	0.39	0.4	0.14	0.22	0.05	0.07	0.04	0.01	0.02	0.05	0.04	0.06
MSTRG.13738	0	0	0	0	0	0	0	0	0	0	0	0	0	0	0	0	0	0	0	0	0	0	0	0	0	0	0	0	0	0
MSTRG.13756	1.1	1.5	1.37	3	1.7	2.01	2.24	3.31	1.67	1.93	1.88	2.43	2.23	1.39	1.42	1.09	2.27	1.1	2.01	1.42	1.59	2.21	2.61	2.16	2.16	1.53	1.65	1.79	2.18	1.52
MSTRG.13812	1.78	1.74	1.62	1.2	0.84	1.41	3.36	3.23	2.89	4.68	3.91	4	6	4.73	5.94	0.13	0.56	0.39	0.34	0.09	0.16	0.91	1.09	1.26	2.9	2.14	1.96	2.54	3.31	3.53
MSTRG.13823	6.78	5.27	6.12	2.1	1.86	2.9	2.99	2.49	3.05	1.49	2.13	2.75	3.12	2.73	3.48	3.14	2.93	3.8	1.54	2.21	1.35	1.69	1.25	1.23	1.35	1.53	1.11	1.68	1.77	1.54
MSTRG.13835	0.23	0	0.51	0	0.23	1.16	1.72	0.78	1.68	1.12	3.19	1.11	3.78	1.58	4.23	0	0	0	0.23	0	0.42	0.86	1.3	1.29	1.09	0.61	1.53	1.13	0.42	1.34
MSTRG.1385	16.92	15.54	20.14	23.18	20.59	22.16	20.24	14.25	23.17	5.88	18.21	18.69	24.2	17.16	17.34	8.36	3.04	6.15	5.94	5.18	4.83	9.28	8.17	10.69	17.45	11.23	13.69	12.29	12.55	16.02
MSTRG.13856	6.1	0	1.73	1.65	1.35	0	3.96	0	0	5.29	2.7	4.41	0	1.21	0	4.53	2.8	5.45	0	3.53	3	0	0	1.5	0	0	0	0	0	4.57
MSTRG.1386	0	0	0.55	0.43	0.66	4.95	0.23	11.11	0	28.98	1.09	0.6	0	5.36	0.19	0	0	0	0	0	0	0	0.22	0	0.38	0	0	0	0.13	0
MSTRG.13861	1.37	1.26	1.43	3.81	3.72	2.7	2.26	1.81	2.69	1.87	1.86	2.72	2.37	1.82	2.11	1.72	1.4	2.07	4.4	1.45	3.83	5.53	4.38	5.13	5.58	3.44	4.7	4.31	4.65	4.47
MSTRG.13887	0	0	0	0	0	0	0	0	0	0	0	0	0	0	0	0	3.42	0	0.24	1.04	0	3.84	1.49	0	0	1.73	2.47	0	0	1.19
MSTRG.13888	0	3.65	6.03	0	0	0	3.32	3.11	0.7	3.51	2.31	0	6.01	3.91	0	0	6.02	0	2.81	0	0	0	0	4.89	0	0	0	0	2.18	0
MSTRG.13889	0.26	0.06	0.15	0.37	0.15	0.09	0.37	0.09	0.24	0.1	0.21	0.2	0.37	0.08	0.17	0.92	0.01	0.89	0.97	1.6	0.42	0.6	0.29	0.54	1.19	0.37	0.41	0.56	0.7	0.46
MSTRG.13892	120.32	127.31	123.75	135.5	120.38	129.21	131.82	89.36	132.36	102.98	125.13	157.41	155.87	111.87	130.26	110	103.68	113.1	134.09	111.76	120.58	145.14	137.46	155.52	163.25	124.37	151.41	159.61	146.59	145.8
MSTRG.13893	0	0	0	0.28	0.79	0.23	0	0.15	0.28	0	0.75	0.26	0.28	0.23	0	2.74	0.2	4.7	2.14	3.01	1.74	0.5	1.73	1.01	2.8	0.48	0.51	2.12	0.49	1.11
MSTRG.13919	0	0.1	0.11	1.33	2.72	0.95	0	0.3	0.1	0.08	0.37	0	0	0.09	0	0.41	0.39	0	0	0.22	6.26	3.59	0.66	0.18	0.29	0.18	0.09	0	0	0.17
MSTRG.13936	1.83	1.75	2.3	3.7	4.28	3.27	5.16	3.64	7.03	2.08	3.08	6.73	8.2	3.32	6.67	4.33	4.1	4.75	11.45	7.3	7.48	13.78	9.9	10.33	15.87	16.29	14.18	13.68	14.74	9.64
MSTRG.13937	3.45	1.29	6.36	4.55	3.74	2.06	3.47	1.08	3.06	1.31	2.57	4.87	4.73	0.42	3.83	4.28	3.47	4.12	5.97	4.71	3.17	5.1	5.02	3.63	5.62	4.97	4.91	5.61	5.76	7.78
MSTRG.13965	1.23	2.23	3.47	0.75	1.17	0.4	2.22	0.34	1.12	0.67	0.29	1.34	0.42	0	0.57	1.3	0	1.53	1.58	1.8	0.41	1.63	0.51	1.66	1.7	1.27	2.03	1.38	1.39	1.58
MSTRG.1399	3.3	2.43	0.94	7.84	13.74	6.67	8.71	13.6	21.6	10.15	7.83	14.25	7.9	13.99	14.08	2.96	4.94	6.03	13.26	8.15	12.08	21.1	13.23	24.72	21.58	15.78	18.68	11.15	30.81	21.39
MSTRG.14000	19.99	19.28	20.02	17.29	15.74	17.71	12	14.8	14.71	9.41	7.92	6.89	8.63	7.18	7.22	22.29	26.58	26.53	24.44	24.9	18.09	19.87	20.79	21.81	14.66	16.52	15.94	15.37	20.62	14.43
MSTRG.14006	3.18	1.42	2.36	1.49	2.33	1.99	0.78	0.9	0.49	0.54	0.45	0.47	0.07	0.36	0.34	2.48	3.38	2.75	2.5	3.23	2.96	2.11	2.94	2.21	2.07	2.08	2.05	2.36	2.57	2.57
MSTRG.14031	0.82	0.81	1.54	0	0.27	0.69	0.26	0.15	0.29	0	0.25	0	0	0	0	0.84	1.42	0.53	0.27	1.22	0	1.03	1.1	0.77	0.26	0.24	0.52	0	1.26	0
MSTRG.14036	1.79	2.16	2.8	1.7	1.82	1.08	1.09	0.68	1.26	0.71	0.9	0.94	1.39	1.21	1.09	2.82	1.16	2.47	2.15	2.69	0.82	1.84	1.49	1.13	1.53	2.88	1.34	1.68	1.85	1.71
MSTRG.14048	11.13	12	11.46	15.67	12.74	13.95	10.65	12.72	11.47	14.37	7.53	10.35	8.3	9.61	8.2	14.3	17.58	16.27	18.31	13.14	14.78	14.89	20.5	17.7	15.09	16.48	16.58	17.97	16.24	18.29
MSTRG.14053	0	0	0.41	0	0.32	0.58	0.66	0.5	0	0.26	0.21	0	0	0	0.03	0.03	4.73	0.64	0.07	0	0.56	0	0	0	1.1	1.29	0	0.77	0.13	0
MSTRG.14076	2.04	2.27	2.24	2.13	2.5	1.65	2.06	0.76	1.65	0.66	0.68	1.75	2.04	0.42	1.89	2.05	1.85	2.08	3	2.46	1.53	2.68	1.24	2.77	3.34	1.5	2.4	2.3	2.42	1.54
MSTRG.14078	0.44	0.36	0.41	0.45	0.45	0.06	0.34	0.23	0.3	0.06	0.28	0.21	0.22	0.19	0.66	0.53	1.06	1.1	0.43	0.88	0.27	0.7	0.55	0.54	1	1.01	0.27	0.5	1.44	0.78
MSTRG.14090	635.33	796.22	598.53	432.71	502.54	550.17	414.27	546.88	414.36	812.45	514.76	359.12	314.14	565.06	375.72	543.83	2196.3	736.81	558.99	644.78	623.12	454.96	760.82	625.38	426.71	514.52	475.64	475.43	537.87	593
MSTRG.14096	0.39	0.65	0	0.5	0.66	0.29	0	0.51	0.24	0.38	0.14	0.16	0	0.14	0.07	0.95	0.34	0.9	2.43	0.57	1.16	2.24	2.57	3.1	2.88	2.61	3.17	7.23	5.1	4.27
MSTRG.141	0.59	0	0.66	0	0	0	0	0	0	0	0	0	0.24	0.1	0	5.5	0	0.94	0	2.48	0	0	0	0	0	0	0	0	0	0.1
MSTRG.14146	0	1.01	1.16	0	0	0	0.64	0.19	0	0	0	0	0	0.29	0	1.05	1	0.66	0	0.77	0.32	0.32	0	0	0.64	0.3	2.31	0.34	0.94	0.28
MSTRG.14149	0.63	0	0	4.47	0.65	0	0	0	2.58	6.59	0	0	0	0	0	0	0	0	0	2.06	0	1.99	0	0	0	0	0	0	0	0
MSTRG.14156	3.51	3.27	3.3	2.97	3.76	4.49	4.58	3.7	3.66	3.09	2.71	2.92	3.02	3.66	4.23	0.72	1.39	0.56	1.3	0.66	1.22	1.16	1.63	1.57	1.08	1.17	1.59	1.25	1.6	1.04
MSTRG.14160	7.88	10.91	16.32	5.85	6.4	12.66	16.09	15.01	14.75	9.83	10.75	12.49	14.26	12.64	10.67	0	0	0	0	0	0	0	0	0	0	0	0	0	0	0
MSTRG.14183	17.47	19.73	18.74	14.73	12.5	15.62	10.34	10.3	8.51	7.04	4.06	5.76	1.56	2.05	1.92	18	13.38	15.69	10.62	17.28	10.42	3.3	3.08	2.87	2.89	3.04	2.83	2.32	3.26	1.93
MSTRG.14190	14.28	6.66	4.93	8.64	31.85	10.33	8.67	16.03	16.38	12.78	0	13.52	10.4	7.85	2.2	0	0	0	0	0	1.2	0	0	1.21	0.74	0	2.49	1.1	1.06	2.79
MSTRG.14214	0.13	0.09	0.14	0.24	0.23	0.15	1.32	0.52	1	1.75	3.78	3.1	14.26	5.52	5.36	0	0	0	0.14	0	0.27	0.3	0.1	0.14	0.68	0.29	0.77	11.09	6.13	3.22
MSTRG.14215	0.06	0	0.01	0	0.07	0.04	0.09	0	0.07	0.25	0.42	0.04	2.15	0.28	0.15	0.06	0	0	0.04	0.05	0.05	0.07	0.07	0	0.11	0.08	0.19	1.91	0.64	0.68
MSTRG.14216	1.22	0.62	2.12	2.21	1.69	2.84	1.13	0	3.16	0.41	0	2.27	1.98	0	0	4.93	3.26	2.22	1.31	2.17	2.44	6.12	4.71	6.76	1.26	1.87	1.31	0	1.58	3.34
MSTRG.14222	85.4	90.45	78.31	175.39	162.78	191.97	128.21	155.85	125.8	167.02	148.13	124.61	102.26	115.06	110.48	99.27	144.17	84.09	134.63	91.35	140.3	152.43	175.61	147.95	146.5	138.26	124.7	97.58	109.08	130.35
MSTRG.14250	0	1.88	0	2.03	0	0	0.86	1.3	4.24	1.17	4.93	3.18	3.69	4.62	1.65	2.88	1.25	0	2.82	1.1	3.69	0	8.39	1.87	5.25	0.85	5.59	0.96	3.91	2.69
MSTRG.14254	3.56	6.14	1.09	5.13	3.61	4.17	5.67	4.03	2.03	10.58	5.21	5.37	1.66	4.56	6.1	8.67	21.41	7.2	3.67	8.73	10.08	4.54	6.63	4.43	5.72	8.08	4.97	8.82	4.27	5.8
MSTRG.14258	0.5	0.95	0.5	0.7	1.11	1.3	3.39	4.2	2.6	17.89	13.62	5.12	10.85	28.09	14.35	0.22	0.32	0.11	0.28	0.04	0.55	0.72	0.97	0.36	1.95	3.12	3.6	16.1	4.8	12.18
MSTRG.14272	0	0.28	0.8	0.59	0.29	0.74	2.3	2.49	1.64	1.21	0.27	0.98	0.29	0.13	0.29	2.66	2.81	3.26	10.63	1.43	4.23	13.53	14.9	12.29	10.77	10.93	14.23	10.31	11.5	10.3
MSTRG.14283	1.51	0	0	0	1.33	0	1.34	1.44	4.91	2.09	2.6	0	0	0	0	0	2.99	2.62	0	0	1.46	1.34	0	0	0	1.32	2.98	0	0.93	2.19
MSTRG.14285	0	0	0	0	0	0	1.84	1.43	0	0	0	0	0	2.5	0	7.19	3.32	4.69	2.1	0	0	0	0.82	0	0.94	0	0	7.2	5.37	15.92
MSTRG.14287	1.31	1.89	5.67	0	1.18	2.13	2.3	5.81	2.19	5.71	2.4	3.91	1.45	0	0	2.68	0.39	3.5	1.39	1.17	1.6	2.11	5.27	7.39	0	5.8	3.29	0	8.93	16.5
MSTRG.14290	8.71	1.68	7.02	0	7.39	3.13	0	0.85	0	3.08	0	0	6.22	0	0	2.26	8.07	10.78	12.93	8.61	1.84	6.88	0	2.14	1.6	0	3.54	3.59	3.29	0
MSTRG.14312	24.56	28.31	14.84	4.78	1.45	0.72	1.07	0.88	0.52	1.02	0.62	0.28	1.78	0.36	0.27	0	0.07	0.19	0	0.16	0	0	0	0	0	0.14	0	0	0.05	0.09
MSTRG.14323	0.09	0.18	0.31	0.19	0.09	0.32	0.52	0.51	0.19	0.16	0.26	0.36	0.19	0.57	0.28	0.38	0.52	0.83	0.73	0.1	0.17	1.24	1.08	0.69	1.17	1.19	0.69	0.27	1.04	0.66
MSTRG.14324	6.2	4.28	6.02	12.28	10.42	10.53	16.88	7.81	14.65	4.97	6.74	11.15	13.82	6.4	9.9	0.53	0.11	0.39	0.7	0.31	0.51	0.54	0.58	1.11	1.35	0.67	1.14	1.08	1.04	0.73
MSTRG.1433	13.06	9.32	10.59	15.25	13.56	12.53	13.77	10.3	12.08	3.92	7.56	13.71	10.73	7.04	11.42	2.08	1.64	2.77	3.66	2.18	3.75	2.71	3.74	3.48	4.64	3.28	3.12	3.64	3.89	3.18
MSTRG.14335	0.84	0.68	0.96	2.14	1.25	1.32	0.91	0.91	1.16	0.42	0.66	0.96	0.87	0.4	1.13	1.65	0.33	0.69	2.35	1.12	1.41	2.5	1.48	1.36	2.13	1.41	1.27	1.22	1.88	2.31
MSTRG.14338	4.99	0	7.56	1.81	0	0	0	0	1.87	0	0	0	0	0	0	4.93	0	13.31	3.44	5.79	1.64	0	0	0	0	0	0	0	0	0
MSTRG.14347	0.55	0.46	0.75	1.56	1.28	0.98	0.13	1.17	0.28	1.07	0.27	0.42	0.61	0.38	0.7	1.1	2.95	1.09	1.37	1.49	2.17	1.77	1.87	1.55	1.82	1.77	2.35	2.22	1.36	2.82
MSTRG.14348	524.91	538.45	589.9	1158.11	1133.23	1290.66	1212.13	1303.1	1309.04	860.98	972.97	1139.52	989.15	1033.11	1077.34	998.48	737.33	1060.13	1964.83	944.49	1585.57	2302.45	2226.89	2532.08	2645.86	2921.54	2896.42	2626.85	2926.26	2702.17
MSTRG.14354	43.79	56.61	64.58	104.23	66.35	67.27	53.67	48.67	55.29	33.57	38.86	57.01	37.95	32.19	43.37	145.81	62.47	149.6	221.16	134.41	315.86	201.77	158.51	134.46	101.58	103.66	113.81	77.13	82.46	80.93
MSTRG.14355	0.14	0	0.12	0	0	0	0	0	0.05	0	0.05	0.05	0	0	0	0.53	1	1.12	0.25	1.54	1.41	0.99	0.22	0.14	1.15	1.27	1.09	0.71	0.53	1.06
MSTRG.14359	2.74	4.06	2.86	2.93	3.34	3.11	2.69	2.55	3.73	1.63	1.27	2.93	1.98	1.45	2.06	0.05	0	0	0	0	0.05	0.05	0.17	0	0	0	0	0.05	0	0.09
MSTRG.14365	1.09	0.8	0.85	1.52	1.4	0.41	0.47	0.37	0.63	0.14	0.18	0.38	0.35	0.17	0.54	0	0	0	0	0.08	0	0	0	0	0	0.07	0	0	0	0
MSTRG.14369	1.08	2.2	1.88	2.18	0.12	3.43	2.02	2.9	1.29	7.08	3.41	1.74	2.72	4.11	4.67	0.47	2.11	0	0.27	0	0	0	0.59	0.48	0	0.5	0	0	0	0
MSTRG.14371	8.23	11.02	10.71	10.22	11.4	13.92	12.03	12.46	10.94	11.96	13.32	14.15	11.36	14.55	12.1	2.61	5.25	2.55	2.84	1.98	3.32	1.55	3.38	2.25	2.3	2.99	1.6	2.2	1.51	2.24
MSTRG.14372	2.45	1.31	1.21	3.78	9.45	9.81	25.29	29.05	20.71	39.46	33.01	22.05	70.44	83.99	66.2	0.53	0.06	0.37	0.31	0.33	0	0	0.05	0	0.4	0.34	0.2	1.13	0.34	0.39
MSTRG.14386	0.71	1.11	0.67	1.79	1.43	1.18	2.35	1.49	2.48	2.39	1.95	2.97	5.02	3.32	4.29	0	0	0	0	0	0	0	0	0	0	0	0	0	0	0
MSTRG.14387	0.1	0.07	0.05	0.25	0.18	0.47	0.64	1.21	0.57	1.88	1.67	2.14	1.68	1.71	1.39	0	0	0	0	0	0	0	0	0	0	0	0	0	0	0
MSTRG.14389	3.55	1.31	4.06	4.64	3.42	1.1	1.66	0.47	5.28	0	0.41	3.04	4.72	1.13	3.27	4.53	0	2.96	8.95	10	5.43	5.4	0.35	1.7	3.75	0.4	2.6	3.97	2.02	1.79
MSTRG.14390	0	0.34	0	0.04	0.63	0.2	5.01	1.6	4.47	1.51	9.15	8.68	11.58	3.88	7.93	1	0	0	1.46	0	0.19	0.51	0.85	0.75	2.49	0.35	1.18	10.81	2.32	4.28
MSTRG.14394	1.27	0.98	1.09	1.52	1.06	1.05	1.06	1.1	0.92	0.24	0.56	0.79	1.43	0.71	1.06	0.94	1.1	0.84	0.66	0.96	0.44	0.7	0.41	0.64	1.02	1.19	1.04	0.74	0.83	1.1
MSTRG.14396	0	0	0	0	0	0	3.27	9.15	4.37	15.45	12.78	19.94	1.5	10.02	6	3.69	0	3.24	0	0	0	10.43	0	17.45	6.78	20.2	15.4	13.06	3.08	10.44
MSTRG.14403	0	0	0	0	0.64	0	0	0	0.25	0	0.47	0	0.74	0	0	1.21	0	0	0.63	0	0	0	0	0	0	0.67	1.79	0	2.13	0
MSTRG.14408	1.46	1.2	0.97	3.31	3.17	2.56	2.74	2.75	2.02	2.84	2.86	2.45	1.35	2.26	1.97	0.24	0	0.29	0.29	0	0.64	0.56	0.69	0	0.45	0.21	0.38	0.51	0.22	0.21
MSTRG.14412	1.62	0.67	1.42	1.16	0.89	0	0.56	0	0.36	0	0	0.2	0.07	0	0.17	0	0	0	0	0	0	0	0	0	0	0	0	0	0	0
MSTRG.14414	0	0	0	0	0	0	2.15	0	0	0	0	0	0.38	1.43	0	0	1.27	0	0.36	0	0	0.2	0	0	0.36	0.52	2.67	0	1.01	0
MSTRG.14415	0.59	0.49	0	1.1	1.39	0.22	0	0.79	0.36	0.43	0.36	0.35	0.46	0.7	0.54	1.11	0	0.16	0.22	0.51	1.16	0.52	0.25	0	0.43	0.64	0.43	0.68	0.43	0.74
MSTRG.1442	3.77	3.94	4.76	7.6	9.27	9.72	6.06	8.57	4.9	8.22	6.43	4.33	4.01	4.99	3.66	0.68	3.04	1.53	1.1	2.23	1.66	1.47	1.97	1.25	1.06	2.16	1.27	2.63	2.06	2.06
MSTRG.14421	35.94	26.59	39.48	43.65	30.94	17.17	46.73	4.71	45.64	3.25	22.47	49.55	53.88	10.51	34.86	33.09	1.19	33.9	43.52	37.3	22.43	38.53	11.54	21.24	42.38	12.09	32.13	32.68	28.01	21.02
MSTRG.14423	0	0	0	0	0	0	0	0	0	0	0	0	0	0	0	0	0.23	0	0	0	0	0	0	0.27	0	0	0	0	0	0
MSTRG.14431	0	0	0	0	0	0	0	0	0	0.28	0.27	0	0.37	2.19	0.62	0	0	0	0.23	0.16	1.36	2.05	2.21	3.02	2.52	3.79	3.76	6.61	2.93	3.67
MSTRG.14441	3.27	4.77	1.86	0	0	0	7.03	0	1.84	3.77	4.33	10.51	21.31	5.18	6.16	0	3.79	2.91	8.44	1.89	0	1.48	0	1.6	1.47	0	0	0	8.06	3.66
MSTRG.14452	0	0	0	0.63	0	0	0	0	0	0	0	0	0	0	0	0	0	0	0	0	0	0	0	0	0	0.27	0	0	0	0
MSTRG.14469	2.31	2.18	4.05	5.46	4.34	5.48	2.01	0.66	2.78	0.69	1.54	2.51	2.76	0.96	2.98	4.51	0.47	4.96	2.58	2.63	2.84	3.27	3.9	2.16	3.67	3.16	2.96	4.72	4.86	3.61
MSTRG.14474	11.93	5.83	0	0	5.06	4.7	2.42	4.5	0	0	0	2.8	0	0	0	0	0	2.57	0	3.45	0	0	0	0	2.62	0	0	0	0	0
MSTRG.14480	1.43	1.56	1.58	1.27	1.17	1.08	1.99	0.65	1.58	0.25	0.45	0.9	0.83	0.35	0.81	2.06	0.17	2.51	2.17	2.09	1.28	2.08	0.87	1.72	3.2	1.08	1.95	1.99	1.73	1.08
MSTRG.14487	0	0	0	0	0	0	0	0	0	0	0	0	0	0	0	2.71	2.93	2	3.23	5.36	2.55	2.47	3.33	5.56	0.5	2.35	0	2.59	2.38	0.42
MSTRG.14489	0	0.91	0.82	0	2.86	1.22	3.49	4.26	0.79	1.08	1.97	0	0	0.97	0	1.45	0	0	0	0	2.74	0.67	2.29	0.7	0	1.28	0.71	0	0	0.56
MSTRG.14490	0.14	0.04	0.05	0.19	0.23	0.12	0	0.09	0.23	0	0.04	0.04	0.05	0.04	0	0.79	0.37	1.04	1.46	0.83	0.7	0.87	0.46	0.62	0.26	0.46	0.38	0.18	0.25	0.2
MSTRG.14495	0.46	0.23	0.77	1.32	0.65	0.1	0.44	0.11	0.3	0	0	0.73	0.94	0	0.29	1.19	0	1.49	2.4	1.65	0.69	1.49	0.05	0.32	2.18	0	0.65	0.74	0.7	0.05
MSTRG.14496	0.06	0	0	0	0	0	0.36	0.12	0.26	1	1.81	0.75	3.87	2.09	1.4	0	0	0	0	0	0	0.06	0.05	0.06	0.19	0.18	0.18	9.4	6.44	4.32
MSTRG.14498	0.09	0.29	0.22	0.86	0.61	0.64	0.62	0.2	1.01	0.68	0.47	0.95	0.55	0.38	0.65	0.35	0.19	0.39	1.02	0.29	1.01	1.18	0.98	1.39	1.13	0.59	0.77	1.16	0.83	0.97
MSTRG.14499	4.42	2.89	5.9	4.65	6.18	1.2	2.69	0	2.43	0	0	2.16	3.98	0	1.57	1.49	0	0.68	2.25	1.69	2.81	0.68	0	0	1.36	0	1.46	0	1.96	0
MSTRG.14500	0	0	0	0	0	0	0.25	0.34	0	3.49	1.43	0	4.96	4.64	0	0	0	0	1.05	0.27	0	0.3	0	0.5	0.43	0.24	0.36	2.91	1.16	0.26
MSTRG.14501	0.34	0	0.39	0.35	0.33	0	0	0	0	0	0.31	0	0	0	0.35	10.71	0	9.05	10.36	18.13	3.84	0.34	0.27	0.64	0	0	0	0.03	0	0
MSTRG.14502	0	0	0	0	0	0	0	0	0.51	0	0	0	0.4	0.21	0	4.24	0	3.26	1.86	4.66	0.91	1.48	0	0	0	0	0.69	1.27	0.22	0.2
MSTRG.14503	1.7	0.72	1.64	2.24	1.2	1.85	0.68	0.28	1.28	0	0.23	1.42	0.28	0.5	0.5	0	0	0	0.56	0	0.9	1.02	0.59	0.23	0.23	0	0.46	0.24	0	0
MSTRG.14504	0	0	0	0	0	0	0	0.1	0	0.98	1.31	0.3	3.31	1.13	0.68	0	0	0	0	0	0	0	0	0	0.15	0.27	0.14	0.42	0.17	0
MSTRG.14505	0	0	1.05	0	0	0	1.32	0.26	0	0.24	1.19	0	0.91	0	1.08	0.97	0	0	0	0.64	5.41	2.08	0.18	0.53	0	0	0	2.92	0.8	1.9
MSTRG.14506	5.12	4.53	5.37	8.14	7.85	6.12	3.85	1.08	3.14	1.22	1.3	3.06	4.79	1.48	3.1	2.9	0	3.36	5.03	4.01	3.72	4.88	0.89	4.22	4.02	2.12	3.28	6.03	4.76	3.15
MSTRG.14507	0	0	0	0	0	0	0	0	0	0	0	0	0	0	0	0	0	0	0.07	0	2.02	0.08	0.07	0.3	0.23	0.5	0.61	0.17	0.42	0.38
MSTRG.14511	2.09	1.55	1.32	3.11	1.82	2.93	1.69	3.06	2.05	5.28	2.11	3.14	3.07	1.87	2.96	0.65	1.14	1.05	0.9	1.3	0.94	1.31	1.73	0.76	1.12	1.59	1.59	1.48	0.99	3.25
MSTRG.14513	0	12.86	5.91	2.94	6.75	2.08	0	0	8.98	0	0	0	5.38	2.04	0	2.57	0	0	2.75	0	0	7.01	0	7.73	6.96	0	0	0	0	0
MSTRG.14515	0.8	0.72	0.39	2.22	0.53	0.43	0.83	1.12	1.26	1.62	0.27	0.56	0.84	1	0.88	0.34	0.64	0	0.58	0.6	0.33	0.29	0.47	1.04	0.26	0	0	0.32	0.55	0.24
MSTRG.14517	0	0	0	0	0	0	0.5	0.28	0	0	0.99	1.05	10.89	0.45	0	1.09	0	0.51	0.54	0.61	0	0	0	0	0	0	0.53	14.44	0.49	3.42
MSTRG.14518	0.81	0	1.86	1.72	0.75	0.66	0	0	0	0.6	0.74	0.79	6.19	0.67	2.61	3.28	0	0.75	1.66	1.87	0	2.34	1.3	1.58	1.5	0	0	13.68	7.06	0.63
MSTRG.14519	3.8	0	16.89	0	3.18	11.98	0	2.72	4.37	9.55	6.39	0	0	11.61	4.08	0	0	6.48	4.01	13.18	0	0	6.46	11.11	3.31	3.57	0	7.87	3	0
MSTRG.14527	4.93	4.58	4.73	7.31	6.5	5.45	6.66	2.84	6.61	2.48	3.49	5.85	6.65	2.86	5	0.12	0.07	0.1	0.19	0.12	0.09	0.15	0.12	0.16	0.27	0.29	0.22	0.26	0.32	0.26
MSTRG.14529	2.01	0.94	3.02	3.58	0.57	3.97	1.72	1.58	1.53	0.8	0	1.35	2.64	1.42	0	1.16	0	1.89	1.11	0	2.06	2.04	1.13	0.65	3.19	1.45	3.38	1.17	1.17	0
MSTRG.14530	25.07	13.89	15.29	20.59	37.6	29.82	41.69	74.98	38.24	66.98	28.48	24.19	27.63	62.3	41.84	15.62	17.86	12.77	10.88	15.88	6.43	8.98	16.18	1.89	11.87	15.75	17.97	17.09	5.83	17.93
MSTRG.14531	1.52	0.62	1.61	2.54	1.56	1.22	1.9	0.71	2.38	1.1	1.37	2.84	3.7	1.89	3.33	1.43	0.05	2.47	2.79	2.55	1.18	1.45	0.53	1.1	1.35	0.75	0.7	1.36	1.31	0.73
MSTRG.14532	0.3	0	0	0	0	0.2	0	0	0	0	0.49	0	0	0	0	0	0	0.14	0	0	0	0	0	0	0	0	0	0	0	0.16
MSTRG.14545	0.98	3.83	4.44	7.52	2.98	2.7	0	4.79	4.72	0	2.57	4.31	5.21	3.85	0	0	0	0	0	0	0	0	0	0	0	0	0	0	0	0
MSTRG.14546	1.1	0.54	1.89	8.63	2.61	4.96	2.03	1.69	0	1.27	0	0.54	0.59	0	0.58	0	0	0	0	0	0	0	0	0	0	0	0	0	0	0
MSTRG.1455	15.44	12.8	13.28	14.22	12.21	11.42	14.06	10.72	12.8	3.97	6.99	11.65	9.05	4.66	7.84	5.57	6.57	7.39	6.87	7.17	6.55	7.54	7.8	9.18	7.46	5.58	5.16	6.91	6.16	7.08
MSTRG.14552	3.49	3.11	1.81	2.46	2.85	3.74	1.94	3.14	2.34	1.8	1.24	1.7	1.39	1.82	1.08	1.1	0.64	1.07	0.85	0.77	0.43	0.92	0.51	0.59	0.42	0.63	0.65	0.39	0.46	0.44
MSTRG.14553	1.42	2.11	1.68	1.62	1.24	1.94	0.88	0.79	1.12	1.14	0.84	0.66	0.95	0.78	0.78	0	0	0	0	0	0	0	0	0	0	0	0	0	0	0
MSTRG.14557	5.57	4.74	4.8	4.94	4.15	4.47	5.99	2.85	3.7	11.62	8.51	7.95	9.38	7.11	5.99	4.27	6.88	4.43	6.41	4.72	3.54	4.41	6.51	5.02	5.98	6.77	5.41	5.48	7.56	6.82
MSTRG.14560	3.4	3.95	4.49	3.93	5.35	3.85	4.83	2.35	4.22	1.27	2.28	4.07	4.05	2.48	4.02	3.03	1.98	2.38	4.82	2.08	2.73	4.46	2.56	3.39	5.22	1.76	3.13	3.6	2.93	2.99
MSTRG.14563	0	0	0	0.38	0.65	0.24	0	0.56	0.28	1.15	1.2	0.44	1.7	1.93	0.96	0	0	0	0	0	0	0	0	0.17	0	0	0.09	8.39	3.47	4
MSTRG.14566	5.54	6.66	5.52	1.65	1.51	1.28	0.7	1.95	0.51	1.18	0.57	0.71	0.61	0.43	0.25	0.25	0.76	0.98	0.24	0.53	0	0.23	0	0.12	0.12	0	0.23	0	0	0.11
MSTRG.14570	5.29	2.6	2.46	1.37	1.48	0.63	0.83	0.61	1.37	1.11	0.96	0.43	1.2	1.02	0.74	3.47	0	1.01	1.59	1.78	1.22	1.54	0.72	0.82	0.56	1.2	0.69	0.29	1.09	0.89
MSTRG.14572	0.46	0.23	0.77	1.32	0.65	0.1	0.44	0.11	0.3	0	0	0.73	0.94	0	0.29	1.19	0	1.49	2.4	1.65	0.69	1.49	0.05	0.32	2.18	0	0.65	0.74	0.7	0.05
MSTRG.14573	4.5	4.82	4.87	2.53	2.6	2.11	1.92	1.17	2.25	1.45	1.91	1.97	3.04	1.24	2.18	0.33	0	0.3	0.1	0.27	0.05	0.18	0.1	0.1	0.21	0.15	0.19	0.26	0.28	0.19
MSTRG.14577	2.35	0	0	0	0	0	0	0.53	2.62	2.52	1.05	9.12	12.91	0.95	3.78	0	0	0	0	0	0	1.07	0	0	2.13	0	0	4.71	2.03	0
MSTRG.14587	1.71	1.44	1	0	0.04	0.02	0.06	0	0.08	0.07	0.12	0.1	0.1	0.04	0.06	0.06	0.02	0.04	0	0	0	0	0	0	0	0	0.02	0	0	0
MSTRG.14592	5.72	11.18	3.21	0	2.43	2.25	0	1.09	3.26	5.56	2.45	5.38	0	0	0	0	0	0	0	0	0	0	0	0	0	0	0	0	0	0
MSTRG.14595	0	0	0	0	0.12	0	0.55	0.14	0.36	0.8	0.99	1.26	1.68	0.51	0.59	0.12	0	0	0.23	0	0.43	1.9	1.26	0.87	2.72	1.28	2.1	1.85	1.1	2.15
MSTRG.14620	0	0	0	0	0	0	0	0	0	0	0.76	0	0.07	0.69	0.1	0	0	0	0	0	0	0	0	0.03	0	0	0.58	0.66	1.85	2.74
MSTRG.14621	0.1	0	0.06	0.08	0.21	0.05	0.04	0.12	0.18	0.46	0.2	0.33	2.78	0.81	0.63	0.05	0.12	0	0.14	0	0	0	0	0.07	0	0.18	0.18	6.63	2.98	2.52
MSTRG.14622	1.72	0	0	1.87	0	0	0	0	0	0	3.03	1.66	3.82	1.36	5.55	0	0	0	0	4	0	0	0	1.69	0	0	0	3.48	4.34	3.86
MSTRG.14623	0	0	0.1	0	0.26	0	0.86	0.05	0.17	0.14	0.94	0.97	4.9	0.27	0.75	0.09	0	0	1.01	0.36	0.46	1.41	0	0.54	1.22	0.08	0.46	2.53	1.43	0.57
MSTRG.14629	2.56	2.19	1.82	2.19	3.71	6.51	0	3.96	4.05	1.15	1.37	4.89	5.96	3.5	1.75	0	0	0	0	0	0	0	0	0.27	0.12	0.13	0.03	0.13	0	0.15
MSTRG.14643	0	0.58	1.35	1.24	1.12	0	2.73	0.3	2.58	1.35	1.09	1.16	0.64	1.97	1.25	0	0	0	0	0	0	0	0	0	0	0	0	0	0	0
MSTRG.14645	0	0	0	0	0	0	0	0	0	0	0	0	0	0	0	0.87	0.44	0.86	1.57	0.92	1.63	2.36	2.98	2.44	2.68	2.62	2.57	2.59	3.22	3.26
MSTRG.14651	15.38	18.76	14.7	10.13	14.2	14.21	9.77	17.14	12.04	20.8	15	10.57	11.14	16.45	11.42	17.13	50.01	22.64	15.64	20.4	19.85	11.07	16.3	11.38	11.61	12.62	12	10.43	12.09	14.92
MSTRG.14653	0	0	0	0	0	0	0	0	0	0	0	0	0	0	0	0.61	0.17	0.78	1.51	1.08	1.72	2.69	2.06	2.17	2.26	1.6	1.57	1.75	1.37	1.09
MSTRG.14656	7.87	9.78	8.43	4.98	5.98	7.52	5.64	7.17	5.24	6.29	5.1	5.04	5.72	5.23	5.22	6.82	9.94	8.38	7.18	6.43	5.5	5.38	9.09	7.33	4.7	6.11	5.69	5.19	5.78	6
MSTRG.14669	0	9.97	3.24	1.95	1.57	0	1.52	0.77	6.04	2.44	2.25	0	4.79	2.12	9.59	0	0	0	0	0	0	0	0	0	0	0	0	0	0	0
MSTRG.14672	5.75	3.78	1.91	4.8	3.3	3.55	4.12	7.26	4.04	5.87	3.71	5.28	2.6	3.53	2.96	0.52	0	0	0	0.07	0	0.12	0.26	0.24	0.66	0	0.12	0.19	0.06	0
MSTRG.14697	0.31	0.16	0.32	0	0	0	0.31	0.48	0	0.38	0	0.08	0.19	0	0	0.91	0.64	1.7	1.38	1.9	0.68	0.94	1.19	1.1	1.17	0.89	1.08	1.23	1.15	0.82
MSTRG.14700	0	0	0	0	0	0	0	0.15	0	0.21	0	0.3	0	0	0	5.29	0	5.36	10.2	1.33	7.29	7.99	18.35	16.12	4.99	13.33	7.66	6.4	5.74	9.71
MSTRG.14706	18.44	15.94	17.36	25.55	24.11	17.05	17.35	9.96	16.28	7.21	8.61	12.82	13	8.02	11.4	14.01	5.45	16.61	23.33	15.24	17.53	21.24	15.26	20.91	20.95	13.14	16.09	15.99	17.1	14.38
MSTRG.14715	0.62	0	0	9.08	4.66	2.02	3.42	0.62	1.35	0	1.7	7.25	3.32	0	0.66	0.63	0	0.58	1.25	0	1.76	0.57	0.98	1.2	1.72	0.55	0.61	1.23	0.55	0.97
MSTRG.14717	24.9	28.02	28.39	5.74	11.93	5.95	6.08	1.51	5.29	0	2.19	5.32	5.83	1.51	2.54	26.57	2.09	32.69	16.09	39.63	5.8	9.04	5.31	8.26	5.69	5.91	3	6.07	4.4	5.75
MSTRG.14721	0.41	0.27	0.38	0.5	0.35	0.3	1.81	2.25	1.05	0.48	0.06	0.54	0.28	0.36	0.14	8.49	10.3	12.16	17.2	10.34	11.83	17.25	22	20.91	18.49	24.54	19.96	19.15	26.25	20.56
MSTRG.14722	6.01	7	6.28	12.37	15.06	12.96	8.89	10.35	8.18	8.19	8.85	8.83	8.91	9.11	10.23	3.05	6.29	5.98	12.06	5.36	10.28	11.25	14.36	12.16	10.81	12.69	8.72	8.09	12.84	9.96
MSTRG.14730	1.99	1.68	1.93	9.17	4.76	6.94	2.94	1.59	3.93	0.92	3.44	6.11	2.67	2.68	2.07	1.46	0	0.55	1.42	0	0.79	1.61	1.38	0.81	1.08	0.51	1.37	0.84	1.31	1.42
MSTRG.14733	0.31	0.3	0.35	0	0.47	0	0	0	0.32	0	0.14	0.15	0	0	0.16	0.95	3.25	0.46	0.76	0.86	1.99	0.88	0.64	0.29	0.15	0	0.29	0	0	0.27
MSTRG.14737	9.59	8.6	10.75	6.8	6.68	5.84	24.21	26.33	25.75	15.6	25.5	15.23	24.21	20.55	29.36	3.64	7.84	3.42	2.68	4.17	2.08	12.68	12.73	16.69	30.08	33.26	25.04	26.95	36.57	25.72
MSTRG.14750	1.14	1.11	0.79	0.4	1.02	0.84	0.53	1.29	0.49	1.59	0.51	0.46	0.29	0.93	0.77	6.76	7.98	4.53	2.33	5.38	5.82	3.42	1.68	1.76	1.44	2.34	1.96	0.98	1.04	1.82
MSTRG.14756	2.22	2.11	3.01	0.67	1.03	1.02	0.63	0.52	0.69	0.29	0.61	1.36	0.39	0.71	0.58	0.37	1.16	1.63	2.58	0.9	0.95	2	0	1.3	0.98	0.46	0.56	1.28	1.17	0.97
MSTRG.14768	2.52	1.17	1.82	2.14	2.38	0.89	1.39	0.35	2.15	0	0.69	2.45	2.12	0.13	2.1	1.98	0.58	3.06	3.8	2.45	2.05	3.38	0.97	1.79	2.56	1.2	2.65	2.76	2.75	1.53
MSTRG.14783	3.92	1.91	19.97	2.15	3.42	1.55	0	0.81	0	0	0	1.87	6.54	0	0	0	0	0	0	0	0	0	0	0	0	0	0	0	0	0
MSTRG.14786	0	0.51	0.39	0.89	0.69	0.36	0.38	0.1	0.36	1.3	2.84	0.97	6.56	3.3	2.49	4.74	0	3.39	2.05	5.24	0.95	0.33	0	0.64	0.43	0.47	0.65	8	5.26	1.33
MSTRG.14788	2.37	2.3	3.1	5.1	4.88	2.43	2.74	0.38	1.39	0	0.29	1.18	0.29	0	0.18	0	0	0	0	0	0	0	0	0	0	0	0	0	0	0
MSTRG.14789	0	0	2.65	0	0	0	0	0	0	0	0	0	2.83	0.07	0	8.33	129.73	4.26	5	2.54	5.06	3.44	17.38	14.68	10.12	9.48	23.91	22.52	19.65	7.22
MSTRG.14790	0.51	1.02	0.87	0	0	0	0.48	0	0	0.21	0.72	0.75	0	0	0	2.9	0	6.24	5.9	3.75	2.63	3.4	4.16	4.37	5.38	3.23	3.95	4.32	7.62	2.79
MSTRG.14794	1.51	0.82	1.26	5.18	2.61	2.65	1.32	0.89	1.48	0.49	0.44	1.01	0.37	0.23	0.72	0.08	0	0.05	0.07	0.06	0.09	0.32	0.04	0	0	0	0.14	0.05	0.15	0.05
MSTRG.14795	0	0	0	0	0	0	0	0	1.07	0	0	0	12.47	0	0	0	0	0	0	0	1.11	0	0	0	0	0	0	10.33	1.6	3.55
MSTRG.14796	0	0	0	0	0	0	0.04	0	0	1.21	0.2	0	0.72	0.84	0	0	0	0	0	0	0	0	0	0.18	0	0.27	0	1.84	0.45	0
MSTRG.14797	0	0.49	0	0	0	0	0	0	0	0	0	0.4	2.61	0.43	0.51	0	0	0	0	0	0	0	0	0	0	0	0	3.38	0	1.54
MSTRG.14798	0.32	0.07	0.28	0.15	0.13	0.02	0.14	0.04	0.11	0.7	0.62	0.32	1.8	1.17	0.39	0.02	0.01	0.03	0.05	0.02	0.26	0.33	0.12	0.21	0.33	0.56	0.79	5.78	2.43	2.44
MSTRG.14799	0	0	0	0	0	0	0	0	0.01	0.59	0.37	0.28	0.65	0.74	0.34	0	0	0	0	0	0.22	0.05	0.2	0.04	0.12	0.14	0.13	1.41	1.08	0.72
MSTRG.14800	0	0	0	0	0	0	0	0	0	0	0	0	0	0	0	0	0	0	0	0	2.38	2.71	0	0	0	0.69	0	0	0	0.56
MSTRG.14801	0	0	0	0	0	0.51	1.16	0.32	0	0	1.16	0.62	3.44	0.53	1.07	0	0	0	0	0.72	0	0	0	0	0	0	0	5.05	2.09	1.98
MSTRG.14802	0	0	0	0	0.17	0	0.84	0.94	0.59	2.34	2.21	0.6	3.93	7.45	1.57	4.85	7.7	7.56	10.66	2.76	9.46	13.51	24.16	17.11	11.88	14	11.82	24.04	17.53	20.78
MSTRG.14803	0	0	0	0	0	0	0.32	0.2	0	2.13	0.62	0.19	1.71	1.18	1.04	0.99	0	0.91	0.5	0.38	0.31	0.86	1.49	1.19	0.49	1.23	1.32	2.89	2.24	2.08
MSTRG.14804	0	0	2.84	2.54	2.81	1.79	0	0	5.61	0	0	0	2.85	0	2.5	2.47	1.43	6.59	7.91	0	2.55	6.39	10.06	0	4.45	0	0.29	0	0	3.47
MSTRG.14805	0	1.56	4.88	2.28	1.47	2.53	0	0.82	0.87	0.66	1.39	0.25	2.94	0.98	0.12	0	0	0.59	0.37	0.68	0	0	0	0	0.9	0	0.29	2.22	1.35	3.01
MSTRG.14807	0.77	0	0	0	0.72	0	0.7	0	0	1.15	0	0	0	0	0	0.78	3.12	0.72	0	0.89	0	0.71	0	0	0	0.69	0	1.54	0.69	1.2
MSTRG.14808	1.85	1.95	0	1.91	4.58	0	0	0	0	0	1.54	0	0	0	0	0	2.21	0.26	0	0	0	0.06	1.42	0	4.69	0	0	0.54	2.91	0
MSTRG.14809	0	1.19	0	3.89	0	0	1.07	0	0	1.73	2.17	2.35	0	3.9	0	7.24	5.97	4.39	4.98	1.4	2.36	6.63	15.52	13.06	13.2	10.8	14.72	30.4	39.68	24.55
MSTRG.14812	0	0	0	0.06	0	0.1	0	0	0	0	0	0	0	0	0	0.66	10.19	1.66	0.86	1.07	0.92	0.27	1.82	0.6	0.37	0.49	0.58	0.48	0.73	0.96
MSTRG.14818	0	0	3.21	0	2.43	0	4.66	0	0	0.08	2.45	0	0	0	0	0	0	0	0	0	0	0	0	0	0	0	3.02	0	0	0
MSTRG.14820	0.41	0.2	0.11	0.32	0	0	0.19	0.06	0.42	0.53	1.08	2.07	7.38	1.71	1.97	0.85	0	0.91	2.13	0.79	0.78	2.01	0.52	0.76	0.81	1.28	0.58	6.08	4.44	2.4
MSTRG.14828	7.27	0	8.08	4.17	3.05	11.32	11.53	10.5	8.33	13.76	3.06	3.38	0	8.34	0	0	5.81	3.1	7.66	0	11.29	0	0	0	3.17	0	0	0	0	0
MSTRG.14829	0	0	0.67	1.72	0.27	0.23	0.54	0.69	1.19	0	2.34	1.45	1.69	1.2	1.45	2.06	0	1.53	3.38	2.44	2.1	3.15	0.23	2.85	4.63	1.7	1.88	6.74	3.96	1.12
MSTRG.14830	2.78	2.98	1.73	0	3.5	1.21	2.6	1.36	3.42	4.22	4.05	0	1.69	2.43	4.92	1.02	0.93	0	5.27	4.01	1.5	2.76	2.46	2.99	2.74	0	4.67	1.54	5.17	0
MSTRG.14831	1.48	1.34	1.23	3.67	2.31	1.95	1.91	1.63	1.21	1.32	1.27	2.43	1.92	1.22	1.84	1.05	1.32	0.8	1.44	1.95	1.48	1.7	1.84	2.22	2.09	2.3	2.57	1.19	1.71	0.89
MSTRG.14842	0	0	0	0	0	0	0	0	0	2.34	3.13	0	0	2.84	0	0	0	0	0	0	0	0	0	0	0	0	0	0	0	0
MSTRG.14843	2.97	1.12	1.84	1.38	0.42	0.27	0.62	0.05	0.55	0.12	0.08	0.4	0.83	0.08	0.3	1.11	0.03	1.01	1.1	2.05	0.3	0.63	0.01	0.18	0.51	0.09	0.18	0.29	0.22	0.1
MSTRG.14848	28.84	14.24	31.42	29.83	8.98	5.98	12.38	0.4	14.88	0.51	2.27	10.14	16.04	2.95	10.36	1.22	0	1.52	0.38	1.38	0	0.34	0	0.19	0.72	1.05	0	0.13	1.01	0.3
MSTRG.14867	3.64	2.94	3.39	2.41	6.79	3.88	2.8	9.45	3.54	11.41	3.39	2.59	2.44	3.39	2.08	6.44	17.05	6.7	7.96	4.86	7.73	9.98	9.32	17.33	10.01	11.84	12.18	8.2	17.98	13.32
MSTRG.14868	69.49	47.61	85.16	67.5	102.21	164.26	47.09	114.04	51.75	94.77	91.05	55.07	33.45	31.94	44.74	84.4	428.83	148.75	237.78	116.54	204.56	158.8	137.75	267.85	72.76	187.93	96.33	64.53	201.63	80.7
MSTRG.14869	16.26	18.64	14.73	17.09	37.45	42.04	27.31	57.18	28.2	39.3	29.36	24.47	24.83	21.32	19.44	6.84	27.25	12.02	10.31	5.44	5.8	11.93	9.16	15.75	10.03	9.61	8.72	8.09	20.56	6.88
MSTRG.14870	28.86	50.73	41.39	69.49	92.33	88.29	32.6	45.24	43.4	33.85	31.98	12.88	17.11	18.15	37.18	73.79	174.96	103.52	219.27	84.76	107.23	164.05	132.94	190.7	84.04	124.98	105.35	109.09	155.3	74.51
MSTRG.14871	7.63	17.08	12.46	30.18	43.53	39.33	26.18	37.53	16.96	31.36	20.57	16.94	14.33	7.94	17.5	6.53	36.37	8.93	26.78	2.52	11.61	41.87	24.35	55.44	26.79	17.44	21.96	16.37	38.76	19.86
MSTRG.14872	9.53	11.69	10	19.26	34.6	43.08	24.52	39.76	29.72	49.51	35.37	33.3	23.74	35.24	27.07	0	0	0	0	0	0	0	0	0	0	0	0	0	0	0
MSTRG.14873	0.78	0.55	0.5	2.08	1.59	2.71	1.57	0.61	0.8	0.48	1.05	0.11	0.8	0.39	1.46	0	0	0	0	0	0	0	0	0	0	0	0	0	0	0
MSTRG.14874	0	0	0	3.45	2.58	0	4.93	0	0	0	10.39	0	0	0	3.27	0	0	0	0	0	3.12	2.69	2.55	2.98	0	0	3.23	0	0	2.28
MSTRG.14875	4	25.1	0	13.9	14.69	35.22	13.54	24.15	19.84	22.28	25.79	27.05	13.97	11.3	9.98	3.36	4.85	0	10.53	0	11.84	11.19	0	19.05	10.77	5.12	6.55	0	11	4.07
MSTRG.14885	1.59	2.1	0.99	0.5	0.85	1.15	1.43	0.9	0.77	0.48	0.58	0.88	0.7	0.24	0.34	1.14	2.17	1.38	1.76	1.2	1.01	2.38	0.87	1.33	2.14	2.08	1.86	2.5	2.7	2.03
MSTRG.14886	48.09	52.45	46.78	50.46	58.53	69.42	112.79	148.15	108.78	171	124.73	133.62	129.08	152.96	125.92	17.42	27.08	20.67	28.67	16.46	21.97	47.36	73.14	51.21	75.56	98.8	86.45	101.95	113.69	119.23
MSTRG.14893	1.06	2.25	2.06	0.86	1.51	0.51	0.56	1.21	0	1.11	0.39	0.37	0.3	0.15	1.08	0.65	0	0.65	0.59	0.16	0.3	0.27	0.21	0.19	0.18	0	0.16	0	0.37	0.32
MSTRG.14900	19.72	10.67	12.85	0	0	0	0	0	0.57	0	0	0.26	0.56	0	0.28	8.86	0	3.93	0	9.71	0	0	0	0	0	0	0	0.53	0	0
MSTRG.14908	7.53	3.59	9.42	1.7	2.74	1.02	3.32	3.21	3.39	2.9	2.43	2.18	3.23	4.32	4.38	11.72	16.14	11.06	11.23	11.37	13.05	8.51	8.76	6.31	9.97	10.47	10.92	6.47	10.95	10.67
MSTRG.14915	0	2.98	0	0	0	0	0	0	3.48	1.96	7.79	5.72	0	0	0	0	0	0	0	0	0	0	0	0	0	0	3.23	0	0	0
MSTRG.14916	1.91	0.73	1.56	1.57	1.82	1.06	2.63	0.74	1.5	1.24	0.89	1.88	3.52	1.38	3.21	0.88	0.39	1.41	0.65	1.29	1.13	1.06	0.08	0.19	0.7	0.68	1.29	1.19	0.77	0.73
MSTRG.14917	0	0	0	0	0	0	0	0	0	0	0	0	0	1.54	0	1.93	0	3.43	0	0	4.07	5.27	0	0	0	2.1	7.43	0	0	0
MSTRG.14918	6.38	6.02	5.33	5.02	4.52	5.91	5.35	5.99	5.45	3.95	4	4.05	4.87	5.77	7.91	5.05	4.8	6.53	4.41	5.47	2.66	6.42	4.32	3.52	7.07	8	5.64	7.08	10.31	5.91
MSTRG.14922	0.78	0.41	0.79	1.79	0.89	0.6	0.68	0.46	0.72	0.1	0.03	0.69	0.78	0.14	0.45	2.42	3.89	1.6	2.55	1.97	2.19	3.96	2.21	2.66	2.19	2.63	2.77	2.12	3.23	1.99
MSTRG.14923	0.42	0.67	0.72	1.81	1.28	1.14	0.95	2.94	0.95	1.04	0.91	0.77	0.67	0.53	0.88	1.01	2.43	0.51	1.42	1.36	2.24	3.82	3.52	1.82	1.17	2.08	2.36	0.91	2.62	0.9
MSTRG.14930	15.05	14.84	20.1	15.01	10.04	16.89	13.69	10.89	12.91	22.85	22.84	23.64	19.07	13.02	14.27	15.2	13.33	23.17	29.81	10.59	10.41	18.49	12.64	8.95	9.99	8.96	12.58	17.52	10.32	17.39
MSTRG.14931	3.5	3.09	2.62	0.07	0.14	0.12	0.07	0	0.07	0	0	0.07	0.07	0	0	3.88	2.02	1.95	0.14	2.43	0.19	0.47	0.23	0.51	0.14	0	0.52	0.21	0.07	0.19
MSTRG.14936	1.62	1.44	0.99	0.25	0.27	0.39	0.35	0.23	0.33	0.58	0.47	0.29	0.53	0.64	0.44	0.2	0.09	0.18	0.02	0.25	0.06	0	0.06	0	0.03	0.05	0.02	0.05	0.05	0.07
MSTRG.14942	0.12	0.08	0.17	0.12	0.12	0.04	0.37	0.08	0.12	0.07	0.07	0.08	0.12	0.14	0.08	0.37	0	0.36	0.43	0.34	0.22	0.61	1.04	0.69	1.05	1.2	1.21	1.32	1.19	0.68
MSTRG.14944	0.19	0	0.13	0.1	0	0	0.16	0	0	0	0	0	0	0	0	2.48	15.11	3.68	2.65	2.66	2.87	2.87	4.82	4.83	2.12	4.58	3.36	2.13	2.9	6.61
MSTRG.14945	0	0	0	0	0	0	0	0	0	0.25	0	0	0	0.13	0	0	0	0	0	0	0	0	0	0	0	0	0	0	0	0
MSTRG.14947	183.65	233.69	187.96	292.95	311.75	344.74	272.23	326.91	319.86	179.96	184.05	256.89	200.93	153.42	196.51	131.89	191.68	177.84	278.64	143.68	217.37	243.04	291.94	341.89	233.85	254.08	217.66	216.75	259.21	213.76
MSTRG.14956	0	0	0	0.09	0.04	0.13	0.62	0.77	0.17	3.95	4.35	0.88	3.06	6.86	2.92	0	0	0	0	0	0.04	0.02	0.04	0.04	0.1	0.04	0.32	0.25	0.06	0.41
MSTRG.1497	0.21	0.16	0	1.55	2.1	2.06	1.46	1.89	1.43	3.73	3.3	0.41	4	12.64	4.47	0.6	0	0.3	0	0	0	0.57	0	0	0	0	0	0.14	0	0
MSTRG.14986	0.28	0.24	0.31	0.84	1.11	0.22	0.81	0.32	0.3	0.6	0.49	0.47	1.07	0.93	1.18	1.97	0.5	0.89	0.92	1.4	6.37	2.62	0.81	0.66	1.62	0.79	2.37	0.82	0.35	0.78
MSTRG.14987	0	0	0	0	0	0	0	0	0	0.16	0.52	0	0.25	0.12	0.37	2.02	0	1	1.19	1.66	2.49	2.51	0.33	0.62	2.11	0.6	0.69	0.61	0.74	0.51
MSTRG.14994	0.1	0	0	0	0	0	0	0	0	0	0	0	0	0	0	0	0	0.24	0	0	0	0	0	0	0	0	0	0	0	0
MSTRG.14995	0	0	0	0	0	0	0	0	0	0	0	0	0	0	0	2.85	17.72	0	0	3.38	0	5.17	2.43	2.86	5.12	0	0	0	0	0
MSTRG.15018	0.96	0.84	0.92	0.66	1.13	1.1	1.03	1.74	1.78	2.92	3.19	3.51	2.42	2.68	1.71	0.64	0.55	0.96	0.98	0.67	0.91	1.69	1.57	1.67	2.72	2.63	2.42	2.85	2.49	2.44
MSTRG.15025	0.07	0.04	0.03	0	0.05	0.06	0.28	0.31	0.28	1.15	0.82	0.54	0.94	1.4	0.45	0.17	0.13	0.18	0.25	0.02	0.13	0.11	0.35	0.23	0.36	0.74	0.95	2.28	1.07	1.55
MSTRG.15026	1.38	1.81	1.2	2.75	2.65	2.83	2.36	2.78	2.46	3.91	3.01	3.27	2.55	2.69	2.53	1	1.69	1.46	2.83	0.98	2.41	3.05	4.67	4.62	3.84	4.48	4.2	3.93	4.21	4.75
MSTRG.15027	1.51	2.22	0	0	0	0.61	0	0.74	0.83	0	0	0	0	0	0.8	0.76	0	1.4	1.54	0	0	1.4	1.8	2.37	0.7	0.67	0	0.75	0	0.59
MSTRG.15028	0.24	0.37	0.19	0.41	0.3	0.36	0.25	0.3	0.29	0.09	0.11	0.29	0.11	0.03	0.09	0.5	0.21	0.8	1.23	0.38	0.55	1.29	1.37	1.51	1.17	1.41	1.81	0.87	0.94	0.94
MSTRG.15030	11.18	22.09	11.24	11.65	12.33	12.11	10.42	18.63	12.22	16.12	11.15	11.01	12.76	17.58	5.88	10.2	7.18	8.59	5.56	9.66	5.31	7.05	7.68	1.72	4.91	6.45	5.45	5.91	9.12	7.74
MSTRG.15033	3.82	3.69	3.67	4.09	3.46	3.93	9.8	4.73	8.44	4.91	7.37	5.84	8.19	4.88	6.5	4.53	3.21	4.4	4.31	4.58	4.09	4.23	3.54	3.72	4.87	3.92	4.16	3.97	4.64	4.3
MSTRG.15036	0.95	0.86	0.94	1.37	1.06	1.39	1.64	0.89	1.58	1.47	1.68	1.51	1.63	0.8	1.24	2.47	1.03	2.61	3.27	2.83	2.22	3.14	2.76	2.84	2.97	1.54	2.75	4.32	3.33	3.67
MSTRG.15037	1.91	1.9	1.81	0.83	0.53	0.32	0.69	0.12	1.37	0	0.24	0.82	2.02	0.06	1.37	0.04	0	0.04	0	0.12	0.03	0.04	0	0.07	0	0	0.03	0.07	0.03	0.1
MSTRG.15045	0.02	0.11	0	0	0	0	0	0	0	0.02	0	0	0.05	0	0	1.67	0.93	2.28	15.79	1.49	5.87	45.43	41.11	43.46	72.04	60.45	69.35	120.87	104.72	84.62
MSTRG.15047	1.1	1.14	1.21	0.49	0.91	0.36	0.26	0.6	0.28	1.24	0.71	0.73	0.97	0.54	0.48	0.21	0.33	0.14	0.07	0.07	0.06	0.2	0.17	0	0.2	0.06	0	0	0	0.06
MSTRG.15049	26.59	31.5	28.64	25.22	26.44	25.18	27.71	25.72	23.1	32.87	27.92	29.29	30.75	33.14	27.52	27.56	23.55	32.45	38.57	28.91	33.72	38.6	43.11	41.8	44.97	41.09	38.87	43.11	45.77	40.73
MSTRG.15055	13.51	7.71	14.06	7.12	6.72	2.78	5.19	1.45	7.37	0.36	3.55	2.55	7.52	0.39	2.35	18.09	0.5	11.07	5.65	8.53	5.36	3.98	0.74	1.31	4.76	0.74	3.58	2.82	2.76	1.13
MSTRG.15080	14.89	11.9	14.42	21.88	16	10.91	9.11	2.07	11.22	1.63	2.66	5.65	4.32	1.15	4.18	7.15	1.69	7.66	9.52	8.92	5.17	8.17	2.54	4.66	5.48	1.99	3.71	2.84	2.63	1.67
MSTRG.15082	6.29	0.99	3.19	0.03	4.11	4.46	0.48	1.7	3.08	3.4	0	0.25	7.73	0.94	0	1.39	1.56	0.56	5.27	1.71	1.37	1.27	0.16	1.37	6.99	0	1.43	2.3	3.24	4.06
MSTRG.15088	0	0	0	0	0	0	0	0	0	0	0	0	0	0	0	0.77	0.82	1.08	0.38	0.42	2.45	2.46	5.7	1.43	2.12	3.67	2.55	1.49	1.72	2.44
MSTRG.15090	0.84	1.56	1.02	0.86	1.79	1.09	0.78	0.62	1.02	1.15	0.63	0.65	0.59	0.59	0.58	0.17	0	0.79	0.49	0.46	0.23	0.16	0	0.23	0.08	0	0	0	0.08	0
MSTRG.15091	0	0	0	0	0	0	0	0.19	0	2.19	0.17	0	0	0	0	2.48	0	2.2	2.52	1.11	0	0.91	0	2.21	0.9	0	0.82	0	0	0.21
MSTRG.15092	0.95	0.23	0	1.23	0.24	0.2	0.22	0	0.25	0	0.22	0.23	0	0	0	1.22	1.25	0.23	2.12	0.8	1.64	3.81	3.46	3.13	1.13	1.92	1.36	0.47	1.68	1.53
MSTRG.15093	7.47	7.85	5.44	6.02	6.78	8.02	8.58	7.46	8	3.84	2.4	4.34	4.32	2.48	4.94	9.55	20.43	12.14	13.07	9.74	12.58	12.95	15.68	16.22	10.17	11.27	9.63	7.1	9.74	11.25
MSTRG.15094	0.66	0.53	0.75	1.28	0.18	0.22	0.71	0.24	1.88	0.51	0.72	0.31	0.24	0	0	11.22	17.3	16.81	11.34	12.24	7.79	7.86	13.76	8.49	7.06	9.9	7.87	8.42	9.63	7.73
MSTRG.15102	32.54	0	45.02	51.56	41.73	0	61.36	0	62.62	0	0	80.85	85.77	0	71.73	33.3	0	44.61	58.86	44.02	35.31	70.48	0	18.66	91.84	0	85.54	94.94	97.19	0
MSTRG.15103	0	29.01	0	0	0	34.5	0	68.46	0	46.16	68.93	0	0	55.92	0	0	10.18	0	0	0	0	0	70.99	48.9	0	113.69	0	0	0	102.41
MSTRG.15105	0	0	0	0	0	0.72	0.2	0.24	0.22	1.92	1.78	2.48	0.88	2.56	1.31	0.43	0	0	0.63	0.24	0.2	0.2	0.69	1.19	0.61	1.33	1.82	0.84	0.79	1.25
MSTRG.15110	274.11	267.41	310.82	438.6	397.86	459.43	362.41	462.58	383.07	274.6	325.28	342.5	314.17	294.93	329	309.7	200.58	306.53	348.47	350.26	348.49	283.54	278.44	233.51	246.95	294.38	262.7	245.17	245.96	246.67
MSTRG.15111	16.65	20.31	17.97	22.52	25.95	36.89	25.94	41.16	21.03	53.31	35.05	27.76	17.51	26.23	19.01	20.53	56.1	20.64	18.68	16.19	21.67	21.85	23.62	19.01	20.35	20.35	16.85	13.3	17.65	22.74
MSTRG.15123	0	0	0	0	0	0	0	0	0.09	1.55	0.73	0.25	0.09	0.6	0.43	0	0	0	0	0	0	0	0	0	0	0	0	3.07	1.31	1.16
MSTRG.15135	0.6	1.01	0.66	0.56	0.61	0.57	1.07	0.99	0.88	0.99	1.73	1.74	1.31	1.14	1.23	0.78	0.74	0.7	0.48	0.18	0.4	0.78	0.68	0.94	0.74	0.59	0.75	1.11	0.96	1.26
MSTRG.15136	0	0	0	0	0	0	0	0	0	0	0	0	0	0	0	0	0	0	1.01	0	0.95	2.81	2	0.97	2.35	0	1.48	2.49	2.27	3.6
MSTRG.15156	0.67	0.19	0.96	0.82	0.22	0.1	0.64	0	0.89	0.13	0	0.56	0.31	0	0.19	0	0	0.09	0.61	0	2.84	9.36	5	3.62	18.43	21.73	24.36	14.3	9.49	19.68
MSTRG.15158	3.63	4.18	2.97	2.19	2.3	2.63	3.46	1.8	2.22	0.81	1.7	1.52	2.14	1.98	2.23	0	0	0	0	0	0.17	0	0.05	0	0	0	0	0	0	0
MSTRG.15164	4.57	6.63	4.37	5.56	6.42	6.58	5.74	6.01	6.49	6.99	4.86	4.64	4.21	5.9	4.26	5.22	11.53	6.99	7.78	3.76	8.92	6.62	10.83	9.54	7.1	8.48	7.85	6.51	8.59	7.81
MSTRG.15165	6.77	9.93	13.46	25.76	16.4	28.2	14.52	5.73	22.85	10.46	2.98	26.04	20.65	12.06	18.17	21.72	29.58	33.1	43.74	23.56	38.5	22.9	26.01	19.95	27.31	22.81	20.87	20.51	42.69	26.55
MSTRG.15166	0	0	0	0	0.1	0	0.09	0	0	0.17	0	0.19	0	0	0	1	1.32	0.78	0.38	0.96	0.63	0.19	0.08	0.09	0.66	0.44	0.46	0.29	0.36	0
MSTRG.15168	12.75	9.38	13.87	6.98	6.44	4.72	8.95	1.72	8.3	1.71	3.25	4.52	2.17	1	2.87	46.61	3.34	51.93	14.3	63.79	3.44	11.62	7.52	10.04	5.74	3.33	3.99	6.41	12.68	4.09
MSTRG.15184	1	1.19	0.71	0.88	0.44	0.06	0.27	0.62	0.51	0.18	0.13	0.28	0.43	0.31	0.42	1.24	0.34	1.42	0.42	0.62	0.65	0.41	0.42	0.52	0.48	0.26	0.33	0.28	0.66	0.38
MSTRG.15188	10.15	5.39	0	2.08	12.39	8.12	2.76	0.75	3.45	0	3.17	3.27	1.4	11.49	3.17	7.98	3.88	4.85	5.26	5.32	1.53	0	0	1.74	1.08	0.63	0	1.36	1.34	3.7
MSTRG.15189	0.79	0.38	0.34	0.28	0.35	0.09	0.56	0.09	0.22	0.3	0.8	0.29	0.69	0.82	1.5	0.53	0.15	1.03	0.16	1.07	5.22	2.66	0.62	1.29	0.45	1.01	2.36	4.86	0.81	3.98
MSTRG.15193	0	0	0	0	0.83	0.18	0	0	0	0.83	0.09	0	0.66	1.9	1.84	0	0	0	0	0	0	0	0	0	0	0	0	0	0	0
MSTRG.15194	14.17	13.62	10.31	6.38	4.38	6.26	2.7	1.5	4.87	1.61	2.27	2.38	6	3.16	3.81	1.04	0	0.05	0.41	0.48	0	0	0.04	0	0	0	0.28	0	0.04	0
MSTRG.15200	6.21	2.04	9.92	2.26	2.8	1.37	1.55	0	1.34	0	0	0	3.07	0	2.18	0.46	0	0	0.17	0	0	0	0	0	0	0	0	0.92	0	0
MSTRG.15206	0.53	0.58	2.57	3.92	1.15	0.22	2.46	0.47	1.86	0.28	1.5	2.91	1.55	1.85	1.31	2.71	8.36	5.25	0.64	2.38	1.45	3.29	3.88	2.2	1.18	1.68	3.14	4.6	1.35	3.31
MSTRG.15210	0	0	0	0	0	0	0	0	0.03	0	0	0	0	0	0	3.04	2.2	3.33	4.53	2.98	2.45	5.57	7.29	8.44	5.47	6.12	5.88	5.78	6.77	5.48
MSTRG.15211	0	4.4	5.12	11.33	5.32	2.38	2.6	2.6	3.36	1.04	2.66	2.89	8.29	2.39	1.61	0	0	0	0	0	0	0	0	0	0	0	0	0	0	0
MSTRG.15212	0	0	0	0	0	0	0	0	0	0	0	0	0	0	0	5.24	1.25	7.88	9.58	5.78	6.69	10.27	8.77	16.24	9.67	7.01	17.18	13.52	16.62	11.74
MSTRG.15213	0.56	0.45	0.69	0.36	0.35	0.31	0.41	0.25	0.33	0.09	0.2	0.28	0.14	0.08	0.17	1.32	0.88	1.26	1.15	1.58	0.8	0.6	0.41	0.46	0.41	0.4	0.5	0.47	0.38	0.3
MSTRG.15229	0.36	0.71	0.67	1.44	1.55	1.12	0.51	0.53	0.92	0.68	0.46	0.18	0.86	0.53	0.3	0.19	0.64	0.6	0.59	0.99	0.89	0.7	0.51	0.78	0.65	0.55	0.56	0.59	0.85	0.49
MSTRG.15238	4.88	8.41	7.33	7.55	9.72	9.45	8.65	6.52	6.5	5.34	11.77	8.49	5.88	4.69	6.72	2.66	3.09	3.07	5.23	2.13	4.24	4.1	6.38	4.08	4.08	5.83	4.07	3.72	6.17	4.14
MSTRG.1526	22.27	24.12	20.65	29.64	35.37	41.46	54.45	64.27	60.56	64.68	59.09	54.61	45.82	54.53	48.3	20.23	40.9	34.05	68.43	23.66	57.37	69.56	109.9	93.11	91.92	119.17	98.75	85.8	108.41	93.86
MSTRG.15263	0.43	0	0.37	0	0	0	0	0	0	0	0	0	0	0	0	0.33	0	0	0	0	0.33	0	1.02	0.32	0	0	0.31	0	0	0
MSTRG.15267	1.54	1.46	1.67	2.44	1.82	3.03	3.03	1.21	2.35	1.76	1.62	2.51	2.53	2.01	2.37	2.4	1.26	2.72	1.92	2.58	1.6	2.43	1.28	1.9	2.27	1.81	2.42	2.96	2.82	2.61
MSTRG.15268	3.14	4.08	4.54	6.06	4.32	4.97	6.56	6.23	9.84	8.03	7.62	5.74	9.14	8.56	8.39	11.27	7.56	9.09	11.69	8.35	10.91	10.85	15.28	12.51	16.43	14.33	13.41	13.79	14.06	16.45
MSTRG.15282	8.23	7.07	11.27	7.04	7	10.67	11.96	5.59	17.87	3.82	9.43	13.76	9.14	9.93	5.09	0	0	0.07	0	0	0.07	0	0	0	0	0	0	0	0	0
MSTRG.15283	1.08	0	0.69	0.22	0.37	0	0.52	1.12	0.29	0.98	0	0.94	0.22	1.15	0.54	0.3	0.78	0	0	0	0	0	0	0	0	0	0.24	0	0.36	0
MSTRG.15284	5.72	5.59	0	3.22	12.16	2.25	0	0	3.26	0	0	1.55	6.4	0	0	8.37	0	4.94	8.98	11.69	2.92	0	0	8.4	2.51	0	4.04	22.66	0	8.53
MSTRG.15285	0	0	0	1.28	0	0	3.94	2.47	0	2.33	0	0	1.97	0	0	0	0	0	0	0	0	0	0	0	0	0	0	0	0	0
MSTRG.15286	1.06	0	0	0	0	0	0	0	0	0	1.84	2.06	0	0	0	0	0	0	0	0	0	0	0	0	0	0	0	0	0	0
MSTRG.15292	3.67	1.69	3.72	4.78	2.63	1.78	3.16	0.57	3.29	0.53	1.48	3.94	6.05	1.11	3.81	4.66	0.2	4.07	4.98	5.56	3.62	4.16	1.57	3.01	6.4	1.85	3.96	4.3	4	3.19
MSTRG.15299	1.4	1.03	0.4	0	1.02	0	0.33	2.28	1.12	3.9	0.97	1.02	0.37	1.79	0.37	0.36	1.53	0.34	0.35	0.39	0.98	0	0.28	0.33	0.33	0.62	0	0.69	0.32	0
MSTRG.15300	0.46	0.22	0.08	0	0.13	0.33	0.21	0.16	0.27	0	0.12	0	0.13	0	0	0.57	0.89	0.48	2.39	0.48	1.15	1.7	1.04	1.02	1.29	3.27	1.26	1.08	1.58	1.85
MSTRG.15316	0.44	0.36	0.56	0.08	0.15	0.26	0.07	0.18	0.07	0.19	0.29	0	0.15	0.16	0.07	0.38	0.06	0.55	0.36	0.8	0.69	0.68	0.31	0.34	0.5	0.36	0.2	0.15	0.21	0.2
MSTRG.15330	1.66	0	1.89	0	0	0	0	1.41	0	1.14	7.33	1.6	0	1.32	3.57	0	0	1.48	0	0	0	0	0	0	0	0	0	10.07	9.8	4.97
MSTRG.15331	0	0	0	0	0	0	0.14	0	0.19	0.13	1.62	0.32	4.19	0.89	1.2	0	0	0	0	0	0	0	0	0	0	0	0	0.94	1.94	0.16
MSTRG.15332	6.74	6.19	10.85	6.41	13.71	7.48	5.18	6.53	0	17.45	4.27	3.32	15.13	3.83	5.87	26.17	11.89	18.54	38.64	24	16.34	14.77	26.08	18.19	11.89	12.45	14.95	11.33	13.83	2.95
MSTRG.15333	0	0.3	0.18	0.16	0.31	0.13	0.32	0.27	0.32	4.02	2.33	1.44	7.95	4.19	1.69	0.53	0	0.94	0.91	0.51	1.13	1.32	0.54	2.49	1.91	1.2	1.31	11.25	6.92	4.52
MSTRG.15334	0.04	0	0	0	0	0	0.12	0.02	0.08	0.56	0.79	0.18	1.03	0.57	0.16	0	0	0	0.04	0.04	0	0	0.07	0.08	0.17	0.48	0.39	2.12	1.61	2.01
MSTRG.15336	0	0	0	0	0	0	0	0	0	0	0	0	0	0	0	15.16	0	0	10.19	0	9.58	2.75	13.03	3.04	8.18	2.88	6.6	0	4.99	2.33
MSTRG.15337	0	0	0	0	0	0	0	0	0	0	0	0.15	0	0	0	0.32	0	0.45	1.06	0.34	0.28	0.88	0	0.29	0.59	0.83	0.44	0.3	0	0.27
MSTRG.15338	0.42	0.48	0.4	0.56	0.57	0.51	0.83	1.17	0.92	1.36	1.46	1.25	0.61	1.65	1.32	0.3	0.42	0.25	1.27	0.16	1.18	2.92	3.9	3.12	5.84	5	6.3	6.04	4.7	5.59
MSTRG.15339	12.19	14.9	3.41	13.79	18.07	7.21	9.86	5.72	13.92	9.81	5.19	8.58	10.24	7.04	9.82	0	3.34	7.88	9.59	10.59	3.12	2.69	0	5.96	0	0	9.68	0	0	4.55
MSTRG.15343	26.7	31.19	17.9	10.47	5.14	5.17	12.54	3.13	0	2	5.05	2.5	0	6.58	4.92	0	0	0	0	0	0	0	0	0	0	0	0	0	0	0.51
MSTRG.15346	0	0	0	0	0	0	0.09	0.42	0	0	0	0	0	0	0	0	0	0	0	0	0	0	0	0	0	0	0	0	0	0
MSTRG.15347	0	0	0	0	0	0	0	0.3	0	0	0	0	3.58	0.67	0.45	17.69	0	11.5	3.15	16.1	7.58	0.74	0	1.88	1.85	2.73	0.62	2.81	4.72	4.7
MSTRG.15350	28.11	27.74	18.01	22.75	18	19.17	14.96	1.97	13.41	2.41	2.92	6.44	6.14	6.85	9.68	0.13	0.78	0	0	1.17	0	0.49	0.33	0	0.67	0	0	0	0.73	0
MSTRG.15355	0.2	0.39	0.3	0.18	0.2	0.17	0.13	0.05	0.21	0.14	0.25	0.19	0.18	0.04	0.19	2.72	2.52	1.9	2.65	1.62	2.16	3.06	3.89	3.29	4.35	4.49	3.82	3.62	4.34	4.13
MSTRG.15361	4.5	3.86	4.98	4.29	4.39	2.78	3.47	1.32	3.7	1.1	1.96	2.89	3.28	1.21	1.95	3.64	0.65	3.82	4.18	2.66	2.75	4.18	2.85	3.72	3.62	1.78	3.41	2.83	3.46	3.01
MSTRG.15369	0.51	0.17	0.19	0.18	0.51	0.44	0.16	0.1	0.71	0.43	0.48	0.17	0.35	0	0.17	0.17	0.13	0.17	0	0.19	0	0.48	0	0.32	0.98	0.31	0.64	0.33	0.32	0.15
MSTRG.15378	0.41	0.59	0.87	1.21	0.72	0.76	1.54	0.73	0.8	1.11	0.75	0.87	0.89	2.01	1.06	0.72	0.72	0.22	0.25	0.58	0.92	0.12	0.16	0.26	0.43	0.29	0.23	0.25	0.3	0.54
MSTRG.15380	1.41	0.95	1.79	2.91	1.94	2.35	3.96	1.45	2.87	0.34	0.54	0.95	1.91	0.8	1.58	4.41	1.34	4.86	9.41	3.34	5.78	10.45	9.04	9.28	9.21	8.3	8.4	9.43	8.21	10.12
MSTRG.15384	2.87	2.65	3.17	0.43	1.37	0.74	0.87	0.42	0.95	0.65	0.47	1.23	2.22	0.74	1.6	4.15	0.2	2.35	2.23	4.14	1.16	2.33	1.54	1.94	2.12	0.77	1.26	1.73	2.12	1.26
MSTRG.15388	3.33	5.11	4.5	3.22	1.69	2.44	0.88	1.21	0.64	1.15	0.29	1.62	1.58	0.82	0.42	3.63	4.2	3.5	0.82	3.87	2.09	0.99	0.34	0.67	0.4	0.28	0.49	0.2	0.39	0.36
MSTRG.15389	0.91	0.66	0.85	1.03	0.74	0.65	0.77	0.33	0.78	1.01	0.68	1.09	0.95	0.68	0.68	1.34	1	1.21	0.88	1.48	1.16	1.35	0.97	1.75	1.75	1.11	1.34	1.31	1.16	1.72
MSTRG.15391	0.32	0.19	0.24	1	0.35	0.22	1.62	0.27	1.78	0.42	1.78	4.33	10.07	1.4	6.27	0.02	0.01	0.08	0.03	0.1	0.01	0.03	0.03	0	0.04	0.01	0.01	0.01	0.01	0.01
MSTRG.154	2.83	1.75	2.58	0.73	2.31	2.12	0.33	0.52	0.74	1.18	0.66	0.35	0.18	0	0	0.18	0.14	0.52	0.18	0	0.49	0	0	0.33	0	0	0	0	0.66	0.3
MSTRG.15407	0	0	0	3.68	1.69	0.54	0.41	0	0	0	0	0.5	0	0	0.46	1.09	0.86	3.19	4.77	2.88	5.5	3.84	0.24	0.94	0.21	0	0	0.95	0	0
MSTRG.15414	0	0	0	2.14	0.27	0.37	0	0	0	0.29	0.26	0.27	0	0	0	0.16	0	0	0.19	0	0	0.26	0	0.26	0	0	0	0	0	0
MSTRG.15425	0.4	2.06	1.54	0	2.62	1.51	1.83	3.75	5.98	3.63	2.63	1.55	1.18	4.57	2.44	3.49	10.99	5.4	3.54	3.64	4.5	2.88	3.55	3.29	4.37	4.11	1.67	3.27	2.21	1.32
MSTRG.15431	0.91	0.78	1.81	1.32	0	0	0	0.41	0.82	0	0	1.52	2.15	0	0	0.93	0.47	1.17	0	1.93	0	0	0.58	0.84	0	0	2.15	0	0	1.3
MSTRG.15455	8.44	11.47	9.7	6.22	9.57	13.79	7.42	13.69	6.86	18.88	7.19	9.69	7.35	12.69	9.6	10.4	23.94	10.48	9.48	6.47	10.91	12.46	18.53	16.86	12.56	18.6	16.58	13.49	18.31	19.33
MSTRG.15459	3.45	4.12	3.47	4.52	2.91	5.29	5.48	2.77	5.69	5.3	2.55	1.77	2.25	0.47	1.67	4.67	3.78	10.34	11.88	10.1	9.89	6.9	6.39	10.2	6.78	5.25	6.21	6.62	10.99	3.41
MSTRG.15463	2.72	3.03	3.41	6.64	5.48	3.03	3.47	0.47	3.66	0.13	1.35	3.39	3.78	0.7	1.14	2.14	0	2.05	8.4	4.61	3.98	7.76	1.97	4.34	5.99	0.58	1.97	2.37	3.28	1.65
MSTRG.15464	2.98	0	0	3.37	2.79	0	4.83	0	0	0	0	2.8	0	0	0	0	0	0	0	0	6.1	0	2.49	0	0	5.51	3.15	0	0	2.23
MSTRG.15471	0.59	1.07	0.77	1.12	1.9	1.33	1.2	1.93	1.72	2.1	2.88	1.44	1.47	2.15	2.07	0.1	0.08	0.29	0.77	0.11	0.81	1.31	1.45	2.36	1.89	2.33	1.65	2.41	2.01	2.07
MSTRG.15472	2.05	1.07	1.23	2.5	2.63	1.47	2.63	2.52	1.94	3.28	1.85	2.65	2.24	2.28	2.07	0.98	0.66	1.13	1.78	1.16	1.8	2.96	3.23	3.05	2.97	2.98	2.91	2.47	2.71	3.23
MSTRG.15473	0	0	0.05	0.05	0	0	0.35	0.45	0.35	0.47	0.84	0.45	2.46	2.37	1.51	0	0	0	0	0	0.04	0.22	0.08	0.08	0.22	0.34	0.19	2.1	1.44	1.45
MSTRG.15480	7.28	7.11	14.68	51.24	50.04	28.71	35.43	4.77	30.29	2.89	12.42	13.8	10.83	3.77	26.05	28.49	0	13.82	65.57	25.31	34.27	60.48	11.98	30.92	36.15	13.05	35.52	49.27	29.39	18.05
MSTRG.15488	2.01	4.61	3.83	4.92	8.16	4.91	7.98	2	4.4	0	4.9	4.58	2.16	1.11	3.56	8.12	1.83	10.02	6.79	4.61	2.55	5.59	0	3.89	8.06	2.38	9.28	2.67	4.79	3.66
MSTRG.15499	0	0.72	0.84	0.79	1.96	0	0	0.64	0	0	0	0	0	0	0	0	0	0	0	0	0	0	0	0	0	0	0	0	0	0
MSTRG.15500	0	0.72	0.84	0.79	1.96	0	0	0.64	0	0	0	0	0	0	0	0	0	0	0	0	0	0	0	0	0	0	0	0	0	0
MSTRG.15503	0	0	3.63	7.39	5.49	0	0	0	0	0	0	0	0	0	13.96	0	1.76	0	3.42	0	0	2.87	0	0	2.84	0	3.46	0	0	0
MSTRG.15504	0	0	0	0	1.4	0	4.93	2.15	4.28	38.13	22.32	5.45	18.64	41.67	10.35	1.46	1.01	0.7	0	0	2.87	1.16	2.02	5.33	0.82	6.27	8.15	54.36	17.92	35.13
MSTRG.15505	1.96	0	0.55	0	0.73	0.42	0	0	0.52	0	0	0	0	0	0	0.5	0	0.72	0	0.55	0	0.46	0	0	0	0.22	0	0.48	0.23	0.41
MSTRG.15520	0.85	1.68	1.07	1.43	0.77	0.67	0	0.54	0.77	0.75	0.31	0.28	0	0.91	1.68	0	0	0	0	0	0	0.18	0.48	0.41	0	0	0.37	1.45	1.17	1.38
MSTRG.15522	1.15	0.79	0.72	0.39	1.53	0.86	0.14	0.4	0.28	1.32	1.2	0.88	1.41	1.14	0.66	0.38	0.41	0.7	0.92	0.27	0.18	0.34	0.97	0.86	0	0.11	0.24	1.81	0	0.29
MSTRG.15527	0.32	0	0	0	0.12	0.55	0.09	0.25	0.22	0.16	0	0	0	0.1	0	4.82	3.71	5.23	3.35	3.85	2.5	0.98	0.44	1.12	0.81	1.13	0.17	0.49	0.07	0
MSTRG.15529	0.01	0	0.25	0.06	0.28	0.19	0.37	0.16	0.46	0.24	1.67	0.37	3.05	1.86	0.9	0	0	0	0	0	0	0	0.2	0	0	0	0.36	10.35	5.08	5.36
MSTRG.15535	1.14	1.09	1.25	1.39	1.64	1.44	1.72	1.15	1.43	0.67	1.01	1.11	1.04	0.76	0.68	1.39	0.9	1.81	2.19	1.5	1.2	1.96	0.85	1.2	1.65	1.46	1.21	1.08	1.26	1.21
MSTRG.15541	0.61	1.07	0.78	0.63	0.93	0.85	1.41	1.57	0.67	2.79	1.3	0.9	1.83	2.69	1.28	0.68	1.6	0.56	0.62	0.24	0.73	1.07	0.63	1.08	0.53	1.01	1.47	0.89	0.66	1.44
MSTRG.15545	1.16	2.11	2.81	1.96	2.69	1.24	2.23	3.47	2.21	14.71	6.95	0.84	3.39	12.22	5.74	0.04	1.1	0.19	0	0.24	1.01	1.72	0	0.12	0.36	0	0.27	1.14	0.8	2.27
MSTRG.15548	1.59	1.23	3.8	5.2	4.69	3.25	5.32	1.59	4.5	1.93	3.38	2.42	2.39	3.41	2.4	2.93	0.3	4.64	0.1	1.02	0.28	0	0.17	1.45	0	0	0.28	0.92	0.83	0.3
MSTRG.15549	0	0	0	0	0	0	0	0	0	0	0	0	0	0	0	9.48	0	5.41	7.67	2.89	5.61	1.54	2	1.63	0	0	0	0	0	0
MSTRG.15550	0	0	0	0	0	0	0	0	0	0	0	0	0	0	0	0	0	0	0	0	0	0	0	0	0	0	0	0	0	0
MSTRG.15551	0	0.22	0.32	0	0.12	0.3	0.11	0.14	0	0.2	0.1	0.13	0.35	0.21	0	0.91	4.28	0.19	0.8	1.2	0.7	0.84	1.36	1.22	1.72	3.5	1.96	5	5.1	4.35
MSTRG.15553	7.54	3.78	6.99	7.84	4.49	1.61	2.48	0.1	3.27	0.07	0.23	2.42	3.64	0.49	1.6	3.13	0	4.94	4.47	5.24	1.76	2.22	0.2	1.4	2.71	0.51	1.49	1.49	1.27	0.28
MSTRG.15554	2.01	0.52	3.57	3.67	0	2.12	0	1.27	0.32	3.93	0.86	0.94	5	1.34	1.74	2.62	19.97	3.24	1.17	4	1.88	3.18	4.05	1.6	2.11	0.36	0.6	2.37	0	1.5
MSTRG.15558	1.25	3.67	1.43	5.36	5.62	2	0	2.24	0	0	1.12	0	0	3.02	0	0	10.24	0	0	1.45	0	2.28	1	1.23	0	1.11	1.27	1.26	1.08	0
MSTRG.15559	7.36	3.54	10.97	8.33	5.16	2.9	1.32	0.54	0	2.07	2.37	1.46	1.5	0.68	1.44	3.34	0.04	0.7	0.51	0.71	2.46	1.33	0	0.76	0.36	0	0.15	1.08	0.66	0
MSTRG.15560	0	1.32	20.71	8.54	1.4	1.45	1.2	0	3.48	3.4	0	0	0	0	0.9	0	0	1.53	4.77	0	1.35	0	0	1.55	1.6	0	0	2.59	3.92	1.18
MSTRG.15561	2.1	2.5	4.59	3.32	1.68	1.35	1.31	0.27	0.65	0.8	0.7	0.5	0.91	0.24	0.24	3.05	11.5	3.17	1.62	3.34	1.01	1.21	0.75	1.23	1.45	0.88	1.29	1.85	1.19	2.3
MSTRG.15562	0	0.18	0.23	0	0.77	0.2	0	0	0	0.14	0.13	0.17	0	0	0.43	13.15	0.46	5.77	27.15	7.89	16.1	15.37	33.73	25.74	19.98	24.09	16.87	15.96	15.92	18.76
MSTRG.15565	0	0	0	0	0	0	0	0	0	0	0.23	0	0.88	0	0	0	0	0	0	0	0	0	0	0	0.23	0	0	0.48	0.22	0
MSTRG.15566	2.46	1.12	3.57	7.27	4.46	1.9	11.95	0.31	8.81	0.14	4.88	17.38	25.16	1.99	16.99	0	0	0	0.22	0.05	0	0	0	0	0.11	0	0	0.13	0.06	0
MSTRG.15569	0	0	0	0	0	0	0	0	0	0	0	0	0	0.09	0	0	0	0	1.68	0.46	1.25	1.33	2	3.82	0.71	1.75	0.99	1.4	0.8	2.15
MSTRG.15570	2.42	1.3	0.99	1.59	3.06	0.93	1.45	0.38	1.15	0	0	0.21	0.23	0	0.23	0	0	0	0.22	0	0	0	0	0	0	0	0	0	0	0.19
MSTRG.15571	0.6	0	0	0	0	0	0	0	0	2.34	0	0	0.69	1.99	0.44	1.21	0	0	0	0	0	0	0.48	0	0	0	0	4.19	1.09	1.03
MSTRG.15572	1.65	0.82	0.97	4.34	9.68	10.57	21.17	29.85	14.3	29.12	15.17	9.25	17.51	44.44	21	0.18	0.36	0.54	0.37	0.37	0.17	0	0.17	0.28	0.46	0.12	0.09	0.38	0	0.09
MSTRG.15575	3.09	2.93	3.73	2.56	3.01	3	1.13	1.3	1.21	0.65	0.52	0.22	0.58	0.74	1.01	13.79	8.57	13.84	3.49	9.9	3.51	1.21	1.46	1.63	1.2	0.99	0.41	0.69	0.97	0.55
MSTRG.15602	7.96	7.67	7.46	13.49	10.79	10.41	8.89	4.48	9.66	3.46	4.22	7.58	8.04	3.22	6.51	13.44	3.96	13.46	19.32	14.09	15.77	21	10.98	18.49	22.17	14.04	15.79	16.84	16.98	10.98
MSTRG.15603	1.85	1.57	0.82	2.54	1.87	0.85	1.5	0.97	1.9	0.21	1.04	1.08	1.63	0.32	1.49	0.63	0.58	1.95	1.21	0.14	0.23	0.12	0.81	0.91	0.24	0.67	0.58	0.24	1.15	0.21
MSTRG.15606	1.07	1.52	1.12	1.37	1.48	2.06	1.4	0.5	1.03	0.6	0.75	0.42	0.59	0.38	0.26	10.09	15.75	7.95	8.4	9.09	5.99	9.45	8.02	8.44	7.46	7.13	6.18	6	5.77	4.82
MSTRG.15609	0.06	0.07	0.08	0.09	0.08	0	0.1	0.02	0.17	0.02	0.02	0.02	0.05	0	0.05	2.01	1.64	2.17	2.89	2.33	2.11	2.74	1.75	2.33	2.75	2.84	2.29	2.05	3.24	2.07
MSTRG.15616	0.79	1.59	1.89	1.93	0	1.91	0	0.34	0.96	0.24	0.24	0.55	0.26	0	0.07	0.16	0	0	0	0	0	0	0.56	0	0.26	0	0	3.06	2.02	2.4
MSTRG.15617	0	0	0	0	0	0	0.09	0	0	0	0	0	0	0	0	0	0	0	0	0	2.93	0	0	0	0	2.92	0	0	0	3.98
MSTRG.1562	0	0	0	0	0	0	0.47	1.21	0.47	9.38	2.69	1.08	1.97	8.51	1.36	0.14	0.17	0.27	0.23	0.07	0.65	1.41	2.9	1.53	1.83	2.79	3.44	8.45	3.94	8.06
MSTRG.15622	0.11	0	0	0	0	0	0.21	0.07	0	0.56	0.21	0.21	0.9	0	0.11	9.17	0.13	12.75	5.22	19.51	1.7	0.21	0.09	0.61	0.32	0.4	0.31	2.02	1.44	0.58
MSTRG.15627	0	0	0	0	0	0	0.08	0.03	0	0.99	0.56	0	0.65	1.21	0.21	0	0	0.05	0.05	0	0.15	0.05	0.31	0.14	0	0.16	0.16	1.34	0.69	0.89
MSTRG.15629	0	2.93	5.98	0	2.11	1.21	0	1.49	0.82	1.67	2.68	2.24	0	0	1.59	10.92	3.53	6.24	15.46	13.71	8.54	1.38	1.19	4.19	0.69	1.52	0	2.97	2.65	3.41
MSTRG.15630	0	0	0	0	0	0	0.07	0.14	0.13	1.68	1.92	0.63	3.86	2.7	1.21	0.03	0	0	0.35	0.09	0.36	0.55	0.34	0.39	1.09	0.98	1.65	5.1	3.12	2.04
MSTRG.15631	0	0	0	0	0	0	0	0	0	0	0	0	0	0	0	14.37	0	13.14	3.9	23.73	1.98	0.94	0	0.98	0	0	0	4.1	0	0
MSTRG.15645	2.65	4.32	2.02	3.73	5.64	2.13	4.78	1.68	5.74	5.18	0.8	0.86	2.88	1.44	3.76	9.69	6.4	7.31	14.38	5.08	15.95	14.6	14.03	18.9	11.32	9.28	12.3	7.92	6.2	7.45
MSTRG.15664	0	0	0	0	0	0	0.34	0.84	0	0.45	0.67	0	0	0.62	3.3	0	0	0.18	0.18	0.2	0.17	0.51	0	0	0.17	0	0.85	0.35	0.5	0
MSTRG.15665	0	0	0	0	0	0	0	0.75	0	2.88	0	0	0	0	1.65	0	0	0	0	0	0	0	0	0	0	0	0	0	0	0
MSTRG.15671	0	0	0	0.89	0	0.35	1.62	2.62	1.88	2.45	1.99	1.03	2.7	2.45	1.77	0	0	0	0	0	0	0	0	0	0	0	0	0	0	0
MSTRG.15673	0	0	0.13	0	0	0	0	0.5	0	0	0	0	0	0.27	0	0	0	0	0	0	0	0	0	0	0	0	0	0.19	0	0.16
MSTRG.15674	4.18	2.75	4.48	3.69	4.4	3.7	4.85	3.25	4.36	1.21	2.75	3.68	2.99	2.13	3.78	4.32	1.26	4.49	5.2	5.08	3.19	4.62	2.83	4.53	4.08	4.21	4.52	2.85	3.78	2.8
MSTRG.15683	1.9	2.42	2.51	4.05	0.7	0.82	3.25	0.61	2.62	1.25	0.7	1.05	4.07	1.67	2.25	4.06	1.04	1.57	3.03	4.49	2.7	3.79	2.12	3.81	5.84	3.94	4.8	3.79	2.8	1.97
MSTRG.157	3.06	3.02	1.21	3.21	3.11	1.44	4.7	1.51	2.01	1.65	2.23	2.82	2.02	1.91	1.6	1.12	0	2.09	1.71	2.59	1.04	2.01	1.83	1.09	1.02	0	1.08	0	0.5	1.3
MSTRG.15701	6.6	7.43	5.36	0.67	2.22	2.44	1.87	0.19	1.18	0.26	0.43	1	0.47	0.27	0.79	0	0	0	0.16	0	0.44	0.64	0.27	0.16	0.65	0.15	0.15	0.3	0.15	0.14
MSTRG.15705	1.11	0.23	0.24	2.21	1.01	1.22	0.86	2.34	1.37	2.53	2.7	1.75	1.16	1.86	0.76	0.37	0.73	0.34	0.35	0.41	0.49	0.29	0.13	0.23	0.25	0.3	0.52	0.54	0.57	0.3
MSTRG.15706	1.36	0.93	1.73	1.29	1.52	2.09	2.43	1.54	1.37	0.59	1.36	1.36	1.33	1.4	1.76	1.63	1	2.87	2.81	2.75	3.86	0.59	0.45	0.29	0.73	0.48	0.8	1.41	0.83	0.4
MSTRG.15711	5.25	6.92	5.5	6.9	8.04	5.43	7.77	5.53	7.52	3.65	3.33	6.42	6.07	4.09	6.11	4.94	1.73	4.44	4.93	2.88	3.66	4.48	4.24	4.85	5.13	5.64	4.31	3.58	4.77	5.11
MSTRG.15712	0	0.12	0	0	0	0	0.12	0	0	0.25	1.17	0.16	0.53	0.77	0.25	0	0	0	0	0	0.11	0.12	0	0	0.12	0	0.12	4.21	2.55	1.48
MSTRG.15713	0	0	0	0	0	0	0	0	0	1.74	3.89	0.51	6.07	4.3	1.38	0	0	0	0	0	0.19	0.1	0	0	0	0	0	0.63	1.39	0.5
MSTRG.15714	2.45	0.77	0	0	0	0	0	0	1.71	0	0	0	8.03	2.43	2.45	0	0	2.73	3.15	0	0	6.9	0	4.49	10.97	1.36	0	6.05	5.41	3.53
MSTRG.15715	0	0	0	0	0	0	0.64	0.36	0	2.18	2.19	0.65	6.59	5.26	4.18	0	0	0	0	0	0.63	0	0	0	0	0.76	0.7	7.64	5.32	0
MSTRG.15716	0.17	0.2	0.27	0.3	0.15	0.2	0.06	0.07	0.1	0.43	0.64	0.31	1.32	1.01	0.53	0.27	0.03	0.14	0.26	0.19	0.03	0.07	0	0.1	0.24	0.19	0.14	3.17	2.11	1.9
MSTRG.15717	0	0	0	0	0	0	0	0	0	0	0	0	0	0	0.04	0	0	0.04	0	0	0	0.18	0.1	0.07	0.04	0.2	0.93	10.91	4.37	6.14
MSTRG.15718	0	0	0	0	0	0	0	0	0	0	1.31	0	0	0	0	1.43	7.83	2.48	2.55	1.7	0	0	1.57	1.84	8.09	6.7	0	6.36	0	4.84
MSTRG.15719	0.06	0	0	0.14	0.07	0.05	0	0	0.12	0.08	0.15	0.42	0.3	0.09	0	0.06	0	0.12	0.06	0.11	0	0	0	0	0.21	0.06	0	1.11	0.26	0.27
MSTRG.15720	0	0	0	0	0	0	0	0.8	0	0	0.24	0	0	0	0	2.36	0	3.3	0	3.64	7.94	16.22	10.31	0	0	1.43	11.25	5.76	4.63	12.6
MSTRG.15729	0	0	0	0	0	0	0	0	0	0	0	0	0	0	0	3.21	1.14	3.01	2.77	1.34	3.32	4.06	0.32	1.5	2.59	1.4	3.06	1.95	1.44	2.55
MSTRG.15730	0	0	0	0	0	0	0	0	0	0	0	0	0	0	0	0.99	0	2.7	2.01	2.27	1.9	1.81	0	1.92	2.7	0.87	0	0	0	0
MSTRG.15731	0	0.12	0	0	0	0	0	0.15	0.13	0	0	0	0	0	0	2.15	1.65	2.68	3.27	2.3	3.95	1.52	3.66	3.08	2.37	3.13	0.81	1.81	2.06	2.46
MSTRG.15732	0	0	0	0	0	0	0	0	0	0	0	0	0	0	0	0	13.62	5.36	0	0	3.19	8.24	0	6.09	13.64	2.88	0	0	0	0
MSTRG.15753	0	0	0	0	0	0	0	0	0	0	0.23	0	0	0.11	0	0	0	0	0	0	0	0	0	0	0	0	0	4.71	3.32	2.89
MSTRG.15754	0.44	0.43	0.42	1.06	0.11	0.19	0.3	0.38	0.27	0.29	0.76	0.26	0.49	0.19	0.21	0.11	0.22	0.38	0.05	0.06	0	0.16	0.05	0.2	0.18	0.35	0	0.16	0.15	0.05
MSTRG.15757	0.86	2.53	1.67	1.77	2.29	3.72	1.01	2.81	2.97	1.56	2.41	1.46	1.2	1.22	2.15	1.32	2.97	2.13	2.85	1.76	1.77	1.84	3.56	3.56	2.48	2.92	4.22	1.47	1.9	1.88
MSTRG.15770	0.36	0.71	0.24	0.48	0.52	0.66	0.69	0.79	0.84	0.72	0.65	0.77	0.54	0.58	0.86	0.33	0.55	0.29	0.68	0.32	0.84	1.97	1.35	1.04	1.03	1.33	1.66	1.44	1.27	2.06
MSTRG.15783	0	0	0	0	0	0	0	0	0	0	0	0	0	0	0	0	4.48	0	0	0	0.95	0	1.57	0	0	0	0	0	0.86	0
MSTRG.15784	0	0	0	0	0	0	0	0	0	0	0	0	0	0	0	0	0	0	1.99	0	5.74	0	0	0	1.72	1.74	0	0	3.2	0
MSTRG.15787	0.24	0.3	0.36	0.14	0.17	0.07	0.09	0.03	0.13	0	0	0.04	0.04	0	0.01	1.2	0.18	1.17	0.76	1.08	0.25	0.29	0.13	0.18	0.22	0.17	0.1	0.09	0.14	0.06
MSTRG.15793	1.63	1.01	1.6	1.85	1.39	0.6	1.85	0.84	2.1	0.29	0.16	1.58	1.73	0.9	1.45	2.2	0.55	3.04	2.26	2.43	1.8	1.55	1.28	2.52	2.65	1.48	2.39	1.26	1.27	1.28
MSTRG.158	1.67	1.38	1.94	0.81	1.07	0.84	0.92	0.16	0.63	0.15	0.08	0.33	0.44	0.23	0.79	0.18	0	0.79	0.34	0.77	0.4	0.42	0.51	0.32	0.59	0.56	0.49	0.34	0.41	0.31
MSTRG.15803	0	0.13	0	0.14	0	0	0	0.08	0	0	0	0.39	0	0	0.14	0	0	0.13	0.26	0.15	0.37	0.38	0.66	0.99	0.64	0.97	0.25	0.53	0.5	0.58
MSTRG.1581	0	0	0	0	0	0	0	0.12	0.05	0.17	2.28	0.28	0.49	0.47	0.43	0.05	0	0	0	0	0	0.05	0.16	0	0.42	0.75	0.49	0.09	1.08	0.26
MSTRG.15824	0	0	0	0	0	0	0	0	0	0	0	0	0	0	0	0	0	0	0	0	0	0	0	1.21	0	0	0	0	0	0
MSTRG.15837	2.43	0	0	0	4.17	0	0	0	8.26	0	0	0	5.46	1.89	0	0	0	0	0	0	0	6.48	2	0	0	0	0	2.47	0	0
MSTRG.15838	1.51	1.34	0.52	1	0.96	0.77	1.63	0	0.62	0.49	0.57	0.89	3.05	0.27	3.03	3.07	0.6	2.46	1.6	3.97	3.67	1.7	0.75	0	0.29	0.28	1.77	0.45	0.57	0.42
MSTRG.15845	0	0	0.36	0	0	0	0	1.08	0	0.86	0.25	0	0.26	0.7	0	2.98	1.55	0.29	1.32	2.28	2.59	1.7	1.52	0.77	0.33	1.57	0.83	1.53	0.16	0.84
MSTRG.15847	3.96	0	0.37	0	6.39	0	0	5.67	0	1.91	0.05	0	6.16	0	3.37	5.77	0	0	5.05	0.09	0	2.92	0	0	0	7.49	0	0	2.8	0
MSTRG.15850	0	0.54	10.13	12.58	0	0	6.78	0	5.14	1.12	0	0	0	1.9	0	0	0.53	5.64	0	0	7.12	0	7.18	6.86	2.89	2.76	5.12	0.86	0	2.28
MSTRG.15851	0	0	0	0	0	0	0	0	0	0	0	0	0	0	0	2.47	0	0	0	0	0	0	0	0	0	0	0	0	0	0
MSTRG.15853	5.05	0	2.84	9.42	6.5	7.97	8.33	0	0	1.66	0	7.17	5.64	7.84	0	22.23	1.43	15.38	26.31	20.49	17.89	4.49	2.08	0	6.69	0	0	5.16	1.42	1.11
MSTRG.15854	0	0	0	0	0	0	0	0	0	0	0	0	0.18	0	0	0	0	0	0	0	0	0	0	0	0	0	0	0	0	0
MSTRG.15855	1.3	1.41	0.81	2.12	1.64	1.6	1.32	0.89	1.25	0.68	0.8	0.87	1	0.46	0.68	0.62	0.16	0.91	1.07	1.04	0.74	0.8	0.39	0.84	0.76	0.47	0.51	0.54	0.46	0.4
MSTRG.15857	1.47	1.89	2.7	2.95	1.14	2.11	0.73	0.38	0.49	1.86	1.85	1.26	3.22	1.01	0.82	1.34	0	0.66	0.47	0.66	0.28	0.45	0	0.36	0.3	0	0.3	6.01	2.02	1.19
MSTRG.15858	15.45	39.24	23.6	23.44	16.56	30.15	19.11	21.33	29.12	36.59	19.01	16.92	8.78	31.83	8.1	0.18	0	0	0	0	1.35	0	0	0	0	0	0	0	0	0
MSTRG.15859	0	5.87	6.57	0	0	0	5.3	0	0	0	0	0	0	0	0	0	0	0	0	0	0	0	0	0	0	0	0	0	0	0
MSTRG.15860	0.5	0.47	0.74	1.96	1.77	1.67	1	0.45	1.02	0.22	0.18	0.75	0.76	0.45	0.75	0	0	0	0	0	0	0	0	0	0	0	0	0	0	0
MSTRG.15862	0	0	0	0	0	0	0	0	0	0	0	0	0	0	0	3	0	2.01	5.81	4.33	1.96	4.13	2.24	3.22	3.49	4.82	1.66	2.11	4.74	4.56
MSTRG.15870	0.4	0.59	1.04	0.45	0.23	0.53	0.76	0.61	0.38	1.5	0.69	0.99	0.87	1.3	0.69	5.91	0.08	5.06	3.87	6.48	2.09	6.43	3.92	5.09	3.79	4.88	3.2	10.96	9.77	6.87
MSTRG.15877	2.1	2.13	1.92	1.83	1.04	1.52	1.34	1.11	0.68	1.66	0.86	1.12	0.89	0.46	0.3	4.28	4.85	4.6	4.68	5.6	3.56	4.66	4.18	4.39	4.43	4.75	3.7	4.75	3.98	4
MSTRG.15883	4.25	3.15	4.44	3.32	1.04	0.89	1.33	0.58	4.94	0.85	1.32	3.12	2.61	1.51	5.56	5.8	0	7.83	9.25	4.81	2.98	6	0.57	4.73	4.01	1.58	4.81	2.46	1.63	0.87
MSTRG.15885	2	1.74	2.09	0.84	0.45	0.45	0.42	0.6	0.83	0.13	0.07	0.22	0.67	0.26	0.29	3.64	4.38	3.75	1.16	3.06	1.35	1.9	1.54	1.97	1.72	1.89	2.4	1.23	2.68	1.64
MSTRG.15905	51.03	44.2	46.57	22.64	19.24	25.98	27.41	27.65	24.48	12.69	10.54	9.46	4.9	6.98	6.26	0.95	0.72	0.46	0.76	0.17	0.28	0.44	0.25	0.72	1.18	0.84	0.58	0.91	0.43	0.27
MSTRG.15908	0	0.27	0.31	0.57	0	0.69	0	0	0	0	0	0	0	0	0	0	0	0	0	0	0	0.43	0	0	0	0	0.53	0	0	0
MSTRG.15926	0.84	0.54	0.65	0.47	0.56	0.13	0.67	0.3	0.4	0.29	0.57	0.27	1.31	1.05	1.09	0.24	0.02	0.06	0.09	0.17	0.98	0.04	0.08	0.21	0.12	0.14	0.53	0.25	0.29	0.26
MSTRG.1593	5.32	6.19	4.1	7.35	10.53	10.29	10.73	9.8	9.89	9.17	11.12	12.44	8.5	8.54	10.68	0.65	0.14	0.71	0.41	0.63	0.46	0.52	0.25	0.43	0.94	0.75	0.76	0.16	0.78	0.42
MSTRG.15942	0.83	0.81	0.94	0	0	0	0	0	0	0	0	0	0	0.68	0	0	4.04	1.46	0	4.25	1.73	0	0	0.3	2.68	2.97	5.79	4.18	2.27	0.9
MSTRG.15944	0	0	0	0	0	1.03	0	0	1.44	0	0	0	0	0	0	0	4.05	3.5	3.98	2.99	1.26	0	0	5.06	1.17	0	1.31	0	2.21	0
MSTRG.15949	6.07	13.06	8.31	12.97	13.11	14.54	13.91	20.76	8.11	28.47	14.1	11.76	10.66	15.61	10.39	2.41	18.4	1.1	11.2	4.21	10.61	8.84	8.73	7.13	2.2	7.56	9.82	8.51	9.4	12.82
MSTRG.1596	0.51	0.5	0.6	1.02	0.68	1.49	0.41	0.47	0.85	0.13	0.17	0.11	0.11	0.16	0.29	6.75	6.04	6.07	10.28	5.08	8.73	9.63	8.42	7.5	9.79	9.57	8.37	7.17	10.06	6.98
MSTRG.15966	0.67	2.81	1.5	0.17	0.34	0	0.32	0.2	0	0.14	0	0	0	0.29	0	0	0.13	0.16	0	0	0.31	0	0	0	0	0	0	0	0	0
MSTRG.15972	1.99	0	0.84	13.92	83.29	7.77	54.43	80.11	25.17	19.88	93.99	10.41	19.88	63.09	50.56	0.51	2.06	3.62	0.74	3.34	1.15	7.74	13.66	19.67	0	0.45	1.43	0.98	5.98	31.36
MSTRG.15982	0	0	0	0	0	0	0	0	0	0	0	0	0	0	0	0	0	0	0	0	0	0	0	0	0.13	0	0	0	0	0
MSTRG.15995	5.22	8.17	13.12	5.55	5.7	17.58	13.03	3.38	6.94	3.77	5.63	15.21	11.41	0.85	5.58	17.72	0	6.66	4.27	7.23	4.03	0	4.99	3.06	6.66	1.85	7.34	5.22	9.98	5.55
MSTRG.15999	3.18	4.4	3.49	6.05	4.59	3.96	4.83	3.57	6.13	1.79	2.59	4.27	4	3.21	4.16	0.19	0.26	0.24	0.32	0.07	0.21	0.65	0.27	0.58	0.39	0.29	0.36	0.13	0.42	0.12
MSTRG.1604	19.39	18.44	15.44	7.15	9.65	7.93	9.66	11.06	9.67	17.45	19.33	9.74	15.25	21.69	20.11	5.49	12.81	7.28	3.91	5.91	5.6	6.3	7.57	5.09	7.15	9.18	10.95	9.09	7.85	12.26
MSTRG.16043	17.37	12.53	21.25	19.08	18.87	16.57	22.15	22.16	23.72	14.59	17.67	24.33	30.63	19.27	27	20.52	6.81	26.29	22.49	25.16	16.73	19.88	22.64	20.7	25.3	28.81	24.38	32.12	35.12	31.36
MSTRG.16051	15.49	23.85	18.1	8.88	8.5	13.81	13.71	13.26	9.18	6.72	4.83	6.43	5.21	4.1	4	33.23	33.59	27.77	9.68	25.92	17.31	9.27	14	14.04	7.5	10.23	7.35	12.3	11.84	10.85
MSTRG.16052	16.24	7.73	20.67	6.12	3.41	2.4	7.69	0.76	6.22	0.11	0.67	2.22	3.37	0.61	2.39	26.84	0	30.2	15.76	37.29	7.09	6.32	1.47	4.81	4.22	1.27	2.83	4.3	5.32	1.27
MSTRG.1606	0	0.47	0	0.27	0	0	0	0	0	0.34	0	0	0	0	0	0	0	0	0	0	0	0	0	0	0	0	0	0	0	0
MSTRG.1607	1.73	1.77	1.68	0.41	0.32	0.35	0.22	0.24	0.37	0.08	0	0.14	0.27	0.29	0.07	0.82	1.69	1.75	0.44	1.53	0.44	0.14	0.24	0.46	0.3	0.22	0.3	0.24	0.4	0.1
MSTRG.161	1.97	1.41	0.85	2.27	2.33	1.57	1.49	0.49	2.08	0.59	1.98	1.64	2.32	1.09	1.35	0.51	0.42	0.93	0.44	0.34	0.43	1.08	0.21	0.52	0.47	0.45	0.56	0.98	0.24	0.4
MSTRG.16115	26.94	33.75	39.62	26.71	36.82	38.88	37.84	32.9	39.48	47.4	41.32	38.82	38.34	30.42	29.83	22.32	80.02	27.36	40.04	27.53	30.06	20.92	23.33	25.41	26.09	49.56	31.68	34.89	37.39	31.51
MSTRG.1612	0	9.05	0	0	0	0.58	0	35.27	14.2	55.8	0	1.49	0	12.61	0	12.26	1.66	9.12	10.17	10.82	16.85	0	11.23	3.88	1.75	0	0.57	8.44	0	1.51
MSTRG.16129	20.45	6.96	10.17	2.66	0.91	0.89	1.45	0.46	2.92	0.54	0.36	0.88	1.84	0.22	1.43	0	0	0	0	0	0	0	0	0	0	0	0	0	0	0
MSTRG.1613	0.56	0	0.88	0	0.73	2.46	2.26	6.26	0.94	6.36	1.37	0	2.8	6.95	6.7	0	0	0	0	0	0	0.09	0	0	0	0	0	0	0	0
MSTRG.16168	2.77	1.37	1.97	4.69	0.68	0.29	2.6	0	0.74	0	0	0	1.09	0	1.09	0	0	2.33	0.69	1.17	0.65	1.63	0	0.33	0.65	0	0.67	1.37	1.27	0
MSTRG.16190	0.98	0	0	0	0	0.92	1.32	0	0	0	0.97	0	2.65	0	0	0	1.15	2.51	0	0	0	0	0	0.76	0	0	1.11	0.77	0	0
MSTRG.16196	1.05	2.6	0.6	1.37	1.3	0.89	0.5	0.3	1.12	1.5	1.23	1.54	0.55	1.36	2.46	1.08	1.98	0.26	0.53	1.48	0.98	1	0	0.75	0	0.71	0.51	1.3	0.24	0.22
MSTRG.162	4.56	2.66	3.7	5.28	4.48	4.11	5.83	3.88	5.67	2.5	3.45	6.07	6.77	3.03	4.42	5.25	5.89	5.55	10.29	5.59	8.02	9.98	15.41	12.43	11.51	11.15	9.01	8.32	11.15	12.64
MSTRG.16207	0	0	0	0	0	2.27	0	0	0	0	0	0	0	0	0	1.41	0	0	0	1.65	0	1.29	2.29	1.4	1.28	1.27	5.81	1.43	3.64	2.14
MSTRG.16208	0	0	0	0	0	0	0	0	0	0	0	0	0	0	0	0	0	0	0	0	0.26	0	0.65	0.08	1.85	1.61	1.71	17.07	8.1	6.1
MSTRG.16209	0.72	0.16	0.9	0.73	1.25	0.06	0.46	0	0.11	0	0	0	0.14	0	0.07	0.15	0	0.06	0.32	0	0.06	0	0	0	0	0	0	0.08	0	0
MSTRG.1621	15.32	14.07	18.62	15.22	19.28	10.02	24.07	8.09	15.9	6.98	6.05	15.84	20.89	3.9	10.23	10.54	4.37	5.27	13.69	9.94	7.37	8.79	5.34	8.41	4.38	3.4	10.55	3.83	5.86	4.39
MSTRG.16210	0	0.06	0	0.04	0.01	0	0.41	0.2	0.18	4.82	5.9	1.32	12.12	10.47	5.69	0	0.01	0	0	0	0	0	0.04	0.03	0	0	0.09	3.07	0.82	0.35
MSTRG.16211	0.21	0.19	0.53	0.82	0.41	0.17	0.22	0.06	0.64	0.64	1.97	0.62	3.09	1.35	0.93	0.1	0	0.21	0.47	0	0.16	0.45	0.09	0.62	0.19	0.55	0.2	4.72	2.11	1.43
MSTRG.16212	0.04	0.11	0.17	0.17	0.12	0.14	0.79	0.39	0.55	3.35	1.72	2.19	16.36	9.08	4.53	0.11	0.03	0.18	1.53	0.37	0.79	3	0.2	1.49	3.78	1.03	2.44	6.34	5.08	1.85
MSTRG.16213	0	0	0	0	0	0	0	0.05	0	0.16	0.44	0	0.39	0.15	0.25	0.09	0	0	0	0.29	0.24	0.33	0.07	0.24	0.17	0	0	2.31	0.41	0.77
MSTRG.16214	0	0	0	3.33	0	0	0	0	0	21.06	6.26	0	0	8.52	0	0	2.92	0	0	0	0	0	0	0	0	0	0	19.22	2.94	22.33
MSTRG.16215	0.42	0.5	0.64	0.54	0	0.35	0.12	0.09	0	0.64	0.25	0.21	1.33	1.17	0.28	0	0	0.11	0	0	0.19	0	0	0.1	0	0.1	0	4.06	2.9	2.14
MSTRG.16216	0.41	0.21	1.17	2.87	2.02	0.73	4.98	0.24	4.65	0.15	1.99	5.29	12.11	0.42	6.16	0.08	0	0	0	0.03	0	0.04	0	0	0	0	0	0.34	0.36	0
MSTRG.16217	0.21	0.03	0.09	0.27	0.23	0	1.36	0.05	1.05	0.22	0.64	2.45	14.5	0.31	3.02	0.04	0	0.07	0.15	0.24	0.06	0.21	0.12	0.13	0.46	0.16	0.19	3.99	1.2	0.22
MSTRG.16218	0	0.06	0.27	0.32	0.13	0.05	0.17	0.04	0.06	0.16	0.23	0.3	0.37	0.22	0.18	0	0	0	0	0	0.28	0	0.1	0	0.18	0	0.06	2.67	0.92	1.7
MSTRG.16219	0	0	0	0	0	0	0	0	0	0	0	0	0	0	0	0.55	0	0	1.95	0	0	4.32	4.65	5.98	4.81	2.4	0.85	14.12	0	10.99
MSTRG.16220	0	0	0	0.06	0	0	0.14	0	0.04	0.55	1.12	0.3	3.22	0.54	0.36	0	0	0	0	0	0.13	0.36	0.12	0.15	0.55	0.43	0.67	8.62	2.86	2.44
MSTRG.16221	0	0	0	0	0	0	0	0	0	0	0.41	0.28	5.18	0.01	1.36	0.3	0	0	0	0	1.53	1.14	0	0.6	0	1.4	0.21	7.22	6.45	1.19
MSTRG.16222	0	0	0	0	0	0	0	0.67	0.28	0.02	1.22	0.81	1.44	2.57	0.58	0	0	0	0.26	0	0	0	0	0	0.25	0.23	0	2.88	1.12	0.49
MSTRG.16223	0.61	2.27	1.24	1.59	3.26	1.98	2.38	1.78	2.84	11.28	2.44	3.51	3.38	9.95	3.87	4.76	13.64	5.52	2.9	2.45	3.51	2.19	3.26	3.85	2.16	0.83	1.35	3	3.68	3.46
MSTRG.16224	0	0.11	0	0	0.14	0	0.38	0	0	3.04	2.68	0.75	6.71	1.69	0.67	0	0	0	0	0	0	0	1.74	0.52	0	0	0	7.57	2.79	1.04
MSTRG.16225	0	0.94	0	2.03	0	0	0	0	0	0.7	2.59	1.86	0	3.12	0	2.88	0	0.88	7.04	5.52	2.87	1.76	0.76	1.87	0	0	0.96	4.27	4.11	5.15
MSTRG.16226	0	0	0	0	0	0	0.02	0.62	0.29	0.24	1.13	0.6	4.91	1.1	1.43	0.28	0	1.23	1.64	0	0.51	1.56	0	0	1.42	0.25	0	11.22	5.81	3.47
MSTRG.16227	0	0	0	0	0	0	0.92	1.85	0	8.96	7.09	2.59	5.41	12.62	5.25	0	0	0	0	0	0	0	0.23	0	0	0.07	0	1.93	2.61	1.46
MSTRG.16230	1.55	1.68	1.7	1.76	1.06	0.66	0.94	1.06	1.55	0.25	0.54	0.82	0.8	0.96	1.15	1.59	1.05	2.28	1.63	2.08	1.63	0.99	1.12	0.46	1.14	1.34	1	0.73	0.89	0.94
MSTRG.16273	2.17	1.35	2.22	2.33	1.66	1.42	2.74	0	3.06	0.04	0.95	4.47	5.53	0.62	2.84	1.35	0	1.87	3.35	2.51	0.87	2.41	0.68	1.34	3.48	0.97	2.43	2.37	3.01	1.58
MSTRG.16275	1.11	0.88	0.87	0.71	0.87	0.93	0.5	1.03	0.59	0.97	0.4	0.52	0.27	0.42	0.52	1.63	1.07	0.9	1.24	1.32	2.03	1.97	1.11	1.55	1.59	2.9	1.47	1.55	1.08	1.84
MSTRG.16299	62.48	70.98	73.86	83.19	94.66	88.75	93.76	97.27	93.49	82.03	85.25	92.15	94.68	106.17	104.25	4.43	3.26	4.79	6.24	4.25	4.56	6.44	6.55	6.59	5.06	5.82	5.58	5.65	7.44	4.74
MSTRG.16302	20.36	34.65	29.18	22.63	14.15	25.2	24.71	36.5	27.08	64.16	21.23	15.45	9.03	32.01	22.61	0	0	0.22	0	1.48	0.4	0	0	0	0	0	0	0	0	0
MSTRG.16303	0	0	0	0	0	2.56	0	0	0	0	0	0	0	0	0	0	0	0	0	0	0	0	0	0	0	0	0	0	0	0
MSTRG.16334	0.2	0.1	0.27	0	0	0	0	0	0	0.17	0	0	0	0	0	1.31	1.08	0.64	0	0.21	0.04	0	0	0	0	0.09	0	0.1	0.05	0
MSTRG.16346	0.12	0.12	0	0.23	0.45	0.5	1.95	2.25	1.69	2.19	2.24	0.68	3.06	4.82	2.76	0.63	0.83	0.44	1.01	0.62	0.57	0.97	2.11	0.89	1.09	1.44	1.47	3.52	2.14	1.74
MSTRG.16362	1.02	1.94	1.24	0.6	0.62	0.41	0.06	0.12	0.07	0.27	0.23	0.18	0	0.3	0.17	0.61	1.4	0.79	1.03	0.89	1.42	0.68	0.23	0.39	0.4	0.54	0.37	0.12	0.14	0.47
MSTRG.1638	0	0	0	0	0.04	0	0	0	0	0.06	0	0	0.04	0.03	0.04	1.07	0.15	0.6	2.21	0.89	0.88	2.33	1.54	2.34	2.35	1.77	2.13	2.75	2.3	1.6
MSTRG.1639	0	0	0	0	0.07	0	0.06	0	0	0	0	0	0	0	0	0.4	0	0.41	0.72	0.15	0.54	0.91	0.62	0.72	1.64	0.98	1.42	1.53	1.3	0.79
MSTRG.16397	0	0	0	0	0	0	0	0	0	0	0	0	0	0	0	1.28	0.55	0.7	1.41	1.78	1.8	1.52	1.89	1.83	0.68	0.64	2.02	2.45	0.83	0.15
MSTRG.16398	0	0	0	0	0	0	0	0	0	0	0	0	0	0	0	0.34	1.23	2.91	5.05	0.76	3.45	0.95	0.27	0.32	0.64	3.3	1.63	0.67	1.24	1.38
MSTRG.164	0	0	1.11	7.52	2.06	3.75	4.59	4.25	0	3.38	2.02	3.93	0	1.18	0.42	0	2.77	0	0	6.37	1.95	8.13	6.66	0.4	2.49	0.26	0	3.44	1.55	0
MSTRG.1640	0	0	0	0	0	0	0	0	0	0	0	0	0	0	0	4.11	0.66	2.82	13.59	3.56	8.93	12.24	18.85	18.02	15.94	17.25	8.64	14.39	19.69	14.81
MSTRG.1641	0.09	0	0	0	0	0.08	0	0.11	0.18	0.08	0	0.17	0.09	0.08	0	0.83	2.5	0.71	1.32	0.49	0.74	2.31	3.58	2.8	2.16	2.61	2.67	2.37	3.25	3.79
MSTRG.16416	0.49	0.68	0.32	0.57	0.31	0.65	0.32	0.08	0.18	0	0.09	0.19	0.31	0.03	0.21	0.28	0	0.19	0.24	0.42	0.28	0.33	0.08	0.22	0.12	0.14	0.11	0.2	0.09	0
MSTRG.16423	7.14	5.52	8.87	11.55	9.43	7.35	13.52	7.56	13.5	5.61	6.62	12.61	13.2	6.35	10.26	2.32	1.35	2.81	4.65	2.32	2.96	3.4	3.05	3.58	4.41	3.59	3.78	4.28	4.5	3.64
MSTRG.16439	0	0	0	0	0	0	0	0	0	0	0	0	0	0	0	1.6	0	4.71	4.32	6.73	3.49	2.22	0	0	0.96	0	1.19	1.43	1.59	3.21
MSTRG.1645	5.19	6.24	5.29	3.06	3.47	4.03	5.92	6.05	5.49	6.57	6.84	7.66	8.68	7.47	5.95	0.18	1.15	0.58	1.04	0.81	0.95	0.8	1.15	1.03	0.85	1.28	0.92	0.73	0.98	1.22
MSTRG.16451	7.61	10.59	9.93	3.28	3.77	4.33	1.3	1.99	2.39	0.62	0.51	1.37	0.96	1.59	0	10.99	6.63	7.34	10.66	7.81	9.86	3.78	4.42	3.47	3.8	4.34	3.28	2.93	7.16	6.19
MSTRG.16461	1.1	1.21	0.75	3.01	3.05	4.79	1.02	0.49	1.21	0.36	0.16	0.13	0.14	0.1	0.34	0	0	0.09	0.04	0.06	0.14	0	0	0	0	0	0	0.04	0.04	0.04
MSTRG.16477	16.94	10.11	0	8.4	17.27	27.51	32.26	10.68	0	13.61	25.38	30.92	35.13	36.18	10.31	0	0	3.1	12.14	0	16.13	24.62	4.43	10.33	0	0	12.97	5.26	5.64	16.58
MSTRG.16499	94.18	81.67	95.87	77.08	66.21	67.79	114.29	77.4	119.32	83.73	119.47	125.66	158.53	117.24	143.98	12.32	4.72	12.97	9.74	12.91	8.97	10.32	8.48	10.32	11.54	9.43	9.78	14.72	13.49	13.14
MSTRG.165	2.84	0.95	1.49	6.72	7.8	3.6	6.07	0.33	6.07	0	2.69	5.06	20.68	3.96	21.25	0	0	0.38	0.26	1.7	0	0.74	0	0	0.46	0	0	0	0	0
MSTRG.16511	11.2	12.03	9.73	15.62	16	14.5	15.48	15.33	14.87	15.33	12.77	13.48	14.09	12.28	12.11	2.32	2.07	3.93	7.4	2.25	5.08	8.66	7.74	8.51	9.22	8.76	6.01	6.64	7.3	6.74
MSTRG.1652	1.37	0	1.63	0.72	0	0	0	0	1.5	2.3	0.63	0.67	0	0.57	2.19	1.89	2.82	3.2	1.39	4.69	1.98	0.66	3.27	4.77	0.82	1.24	0.68	2.05	0	2.87
MSTRG.16520	0.33	0.39	0.4	0.52	0.51	0.39	0.31	0	0.18	0.07	0.16	0	0	0	0.06	0.39	0	0.22	0.26	0.3	0.34	0.21	0.29	0.27	0.44	0.06	0	0.29	0	0.15
MSTRG.16539	15.44	13.13	15.85	33.85	30.93	29.99	34.08	21.4	35.38	26.03	29.77	38.67	37.86	27.23	35.22	8.49	2.84	10.11	13.63	9.62	10.29	18.08	11.77	15.79	21.08	15.93	16.04	15.88	16.48	12.51
MSTRG.16540	0.41	0.13	1.11	0.73	1.51	0.43	0.51	0.24	0.53	0	0.19	0	0.27	0.31	0.39	4.51	0	7	5.54	5.26	5.63	7.25	0.35	3.33	5.22	2.17	1.71	0.92	3.76	0.72
MSTRG.16543	0	0	0	0	0	0	0	0	0	0	0	0	0	0	0	0	0	0	0	0	0	0	0	0	0	0	0	0	0	0
MSTRG.16544	5.27	3.56	5.82	7.65	7.47	5.04	5.54	0.79	5.9	0.3	1.78	5.27	5.59	1.06	5.59	3.16	0.34	3.17	6.03	4.24	3.16	4.69	1.88	2.84	5.06	3.11	4.49	3.11	3.78	2.01
MSTRG.1658	0.87	0.5	1.18	0.58	0.63	0.31	0.14	0.42	0.67	0.22	0.19	0.35	0.21	0.63	0.56	0.89	0.58	0.87	1.15	0.94	0.89	0.49	0.47	1.35	0.65	0.47	0.61	0.5	0.71	0.55
MSTRG.1659	0	0	0	8.08	0	1.46	0	0	0	0	0	2.69	7.11	0	1.24	0	0	0	0	0	0.39	0	0	0	0	0	0	0	0	0
MSTRG.16591	27.24	34.66	30.18	38.44	49.78	56.78	38.45	39.39	42.19	26.91	33.07	42.62	40.27	28.09	38.73	172.12	238.8	209.32	375.59	160.89	274.34	430.53	561.45	587.14	498.21	562.45	479.43	456.53	547.99	459.87
MSTRG.16592	2.81	2.77	3.47	3.13	4.31	8.41	3.65	3.89	1.07	2.33	4.57	5.77	1.96	5.59	3.6	0	0	0	0	0	0	0.36	0	0	0	0	0	0	0	0
MSTRG.166	0	0	0	0	0.11	0	0	0	0	0	0	0	0	0	0	0	0	0	0	0	0	0	0	0	0	0	0	0	0	0
MSTRG.1660	0.3	0	0	0.16	0.3	0	0.28	0.18	0.16	0.25	0.15	0.29	0	0.13	0	2.89	5.07	1.84	1.08	1.21	1.28	0.87	0.26	1.02	1.31	2.12	1.03	1.52	1.73	1.85
MSTRG.16600	0.15	0.09	0.08	0	0.13	0.08	0	0.19	0	0.08	0	0.01	0	0.02	0	15.01	15.54	13.25	7.51	12.85	7.58	5.85	5.71	6.14	5.95	5.76	5.73	4.42	5.29	6.01
MSTRG.16608	5.19	3.6	3.78	7.19	3.87	2.55	3.54	0.4	3.54	0.1	0.71	5.21	6.51	0.77	3.23	1.2	0.28	2.85	2.5	2.02	1.33	1.61	0.15	0.59	1.64	0.27	0.86	1.14	0.76	0.21
MSTRG.16615	0.15	0.13	0.14	0.03	0.03	0.07	0.08	0.02	0	0.03	0.08	0.06	0.09	0.02	0	5.73	6.81	6.17	10.13	5.68	8.07	9.84	10.87	11.31	9.55	9.62	10.18	9.31	9.83	10.74
MSTRG.16617	0.35	0.14	0.18	0.07	0.15	0	0.27	0	0.07	0	0	0.24	0.16	0	0	0	0	0	0	0	0	0	0	0	0	0	0	0	0	0
MSTRG.16658	0	0	0	0	0	0	0	0	0	0	0	1.64	0	0	0	1.72	0	0	0	0	0	0	0	0	0	0	0	0	0	0
MSTRG.16667	3.18	2.98	2.55	2.69	3.45	3.11	2.15	1.06	2.08	1.88	0.3	1.08	0.81	0.35	0.28	8.96	4	11.66	1.49	9.8	5.91	9.58	1.43	13.05	1.42	0	0.04	2.3	3.15	3.28
MSTRG.16668	0	1.2	0	0	0	0	0	0	0	0	0	0	0	0	0	0.79	0	0	0	0	0	0	0	0	0	0	0	0	0.06	0
MSTRG.16677	3.32	0	0	0	0	5.24	7.15	0.3	0	0	2.82	0	35.76	2.55	14.27	0	0	0	0	0	0	0	0	0	0	0	0	0	0	0
MSTRG.16678	0	0.31	0.08	0	1.33	0.27	0.91	0.04	0	0.63	0.32	2.69	2.5	0.54	4.26	0.2	0	0	0	0	0	0	0	0	0	0.19	0.19	0	0	0
MSTRG.16679	0.27	0.27	0	0.55	0.15	0.85	0.77	1.78	0.3	4.08	2.15	2.11	2.09	6.06	3.66	0.15	0	0	0	0	0	0	0	0	0	0	0	0	0.13	0
MSTRG.16682	0.55	0	0	14.2	2	48.98	38.39	62.09	8.51	407.62	156.06	3.27	45.35	485.97	103.39	1.53	2.75	1.08	5.34	0	8.34	0	4.65	0.33	4.34	20.52	7.71	8.47	0.31	10.24
MSTRG.16692	3.78	2.47	2.21	7.21	11.42	12.33	3.2	3.69	0.91	12.94	4.82	6.93	7.36	6	5.62	6.59	14.05	5.51	4.81	13.03	11.33	4.4	3.91	3.33	3.01	2.26	2.47	3.33	2.83	1.42
MSTRG.167	0	1.1	0	0	0	0	0	0	0	1.89	0	0	0	0	0	15.38	0	27.33	4.28	27.09	7.18	0	2.66	0	4.99	0	0	4.86	3.92	0
MSTRG.16728	9.95	15.05	23.38	16.79	16.02	7.98	4.37	11.09	6.81	9.75	17.09	19.21	24.63	13.75	23.56	31.98	6.57	10.29	52.63	20.73	23.54	16.55	38.73	26.51	52.35	24.79	49.41	66.13	43.3	35.44
MSTRG.16758	3.59	2.21	3.52	2.01	1.66	1.07	1.44	0	1.68	0	0.29	0.8	1.25	0.45	1.13	1.05	0	1.12	0.8	1.57	0.19	0.29	0	0.28	0.2	0	0.77	0.1	0.29	0.09
MSTRG.16759	14.05	9.51	25.19	98.9	76.5	93.61	139.85	129.99	125.07	73.67	85.39	123.57	243.78	205.29	183.25	10.93	2.85	23.8	97.33	22.72	72.48	100.1	73.31	60.81	68.15	93.89	75.51	70.17	81.73	74.15
MSTRG.16760	0	0	0.27	0.38	0	0	2.17	0.31	1.51	4.05	2.81	1.56	3.36	3.24	2.08	0.23	0.01	0	0.25	0	0.53	0.55	0.23	0.12	0.71	0.6	0	4.19	2.67	2.81
MSTRG.16768	4.55	4.35	5.59	6.52	7.8	8.48	8.61	6.52	6.55	4.98	5.31	6.71	5.72	3.85	5.42	7.13	4.17	6.95	7.95	4.94	6.11	6.77	5.45	7	9.01	6.47	8.51	7.31	6.96	6.63
MSTRG.16781	0.27	0	0.27	0	0	0	0.23	0.22	0.26	0	0	0	0	0	0	6.45	10.04	8.86	11.44	4.46	14.69	3.53	10.64	10.02	3.32	2.93	2.91	3.93	0.69	0
MSTRG.16783	1.82	1.75	1.78	0.57	0.48	0.41	0.28	0.3	0.28	0.14	0.13	0.13	0.22	0.05	0.16	2.06	2.76	1.46	0.81	1.72	1.05	0.63	0.74	0.3	0.72	0.66	0.35	0.27	0.38	0.15
MSTRG.16796	15.84	16.81	17.12	31.02	25.69	24.47	28.68	18.74	29.05	14.78	13.54	25.32	27	14.6	18.27	0.1	0	0.1	0.03	0	0	0.02	0.01	0	0.02	0	0.05	0.03	0.03	0.1
MSTRG.16797	0	0	0	0	0	0	0	0	0	0	0	0	6.01	0	0	0	0	9.31	0	0	8.18	2.38	0	2.63	0	4.93	2.82	0	4.36	4
MSTRG.168	0	0	0	0	0	0	0	0	0	0	0	0	0	0	0	0	0	0	1.66	0	1.28	1.45	0	0	0	0	0	1.63	4.21	2.4
MSTRG.16803	0.38	0.19	0.21	0.2	0	0.16	0.36	0.22	0	0	0	0	0.2	0	0	4.69	0.58	4.66	6.79	4.87	4.21	4.69	2.79	3.03	3.82	2.74	6.69	2.25	1.41	2.75
MSTRG.16805	0.07	0.58	0.41	0.45	0.15	0.58	3.79	3.01	2.09	2.15	2.69	4.08	2.75	2.06	1.68	0.08	0.24	0.15	0.86	0.16	1.34	3.37	2.88	3.5	2.49	4.16	3.96	2.59	3.56	2.8
MSTRG.16822	1.14	0.38	1.3	1.19	7.02	1.59	5.34	2.47	4.09	0.6	4.59	1.86	4.84	10.69	6.8	0	0	0	0	0.43	0.71	0.36	0	0	0	0.68	0.37	0	0.35	0
MSTRG.16837	0	0	0	0	0	0	0	0.68	0	0	0.52	0	0	0	0	7.36	9.36	3.02	2.39	1.32	2.89	4.14	7.92	1.79	1.59	4.32	5.95	6.37	2.62	4.6
MSTRG.16844	0	0.16	0	0	0	0.19	0	0.1	0.34	0	0	1.04	0.9	0	0	0	0.29	0.63	0	0	0	0	0	0.25	0	0	0.21	1.04	0	0
MSTRG.16847	0	0	0	0	0	0	0	0.3	0	0	0	0	0	0	0	0	0	0	0	0.02	0	0	0	0	0	0	0	0	0	0
MSTRG.16880	1.99	1.18	1.92	2.39	2.96	2.86	2.86	1.49	2.99	3.17	2.43	3.03	1.7	3.61	2.3	0.42	1.91	0.9	0.91	0.34	1.69	1.5	1.54	0.64	2.18	1.63	2.03	0.99	0.37	1.66
MSTRG.16885	8.64	1.95	6.41	4.55	4.84	0.89	1.3	0.22	0.54	0.48	0.54	0.6	2.26	0.89	2.64	1.18	2.34	0.69	0.86	0.4	1.54	0.36	0.47	0.18	0	0.05	0.11	0.36	0.19	0.41
MSTRG.16886	0.48	2.98	1.45	2.73	2.66	4.1	1.01	0.76	1.39	1.59	1.15	1.28	1.33	2.7	2.37	0	0	0.82	0	0	0	0	0	0	0	0	0	0	0	0
MSTRG.16889	2.37	0.8	1.97	2.01	2.77	0.74	0.79	0.05	1.21	0.05	0.18	0.66	0.78	0.11	0	0.45	0	1.23	0.37	0.92	0.27	0.15	0.21	0.07	0.17	0	0.2	0.07	0.14	0
MSTRG.16890	9.32	5.58	8.01	5.29	6.42	5.96	3.03	3.14	1.49	3.05	0.98	2.36	1.54	1.79	1.47	4.13	4.42	2.19	0.87	1.27	2.49	3.57	3.35	3.03	4.45	3.88	3.5	5.49	4.3	5.48
MSTRG.16891	0.8	0.79	0	0.42	0	0	0.37	0	0	0	0	0	0	0	0	0.41	3.47	1.91	0	3.18	0	0.38	0	0.77	0.75	0.36	0	0.79	0	0
MSTRG.16896	0	0	0	0.09	0.09	0.06	0.42	0.05	0.37	1.63	1.34	0.99	4.71	2.8	1.23	1.48	0	1.18	1.25	0.92	0.39	1.16	0.41	1.04	0.76	0.91	0.56	2.53	1.77	1.32
MSTRG.16900	0.26	0.15	0.04	0.08	0.04	0	0.07	0.05	0.08	0	0	0.14	0.04	0	0.08	1.26	0.35	2.13	2.76	1.69	1.26	1.19	0.57	1.74	1.5	0.69	1	1.05	1.19	0.31
MSTRG.16901	0	0	0.18	0.08	0	0	0	0	0	0	0	0.08	0	0	0	1.32	0.06	2.24	1.97	1.23	0.88	0.77	0.54	1.33	0.62	0.07	0.3	0.32	0.98	0.21
MSTRG.16902	2.01	1.19	1.38	1.34	0.99	1.7	1.32	0.9	0.88	0.24	0.48	0.8	0.55	0.34	0.69	0	0	0	0	0	0	0	0	0	0	0	0	0	0	0
MSTRG.16905	2.45	1.29	2.32	1.47	2.04	1.25	0.88	0.34	0.51	0	0.67	0.38	1	0.32	0.77	1.7	0.04	1.64	1.21	1.44	0.25	0.84	0.62	1.22	0.49	0.34	0.3	1.27	1.07	0.41
MSTRG.16906	0	0	0.16	0	0	0	0.15	0	0	0.15	0.31	0.15	0	0	0	0	0.52	0.51	0	0	0	0	0	0	0	0.41	0.2	0.31	0.34	0.28
MSTRG.16907	18.3	24.32	16.6	9.83	11.92	13.52	12.56	17.49	14.51	55.44	44.87	41.99	24.56	50.63	35.39	25.55	31.41	24.51	6.67	28.56	9.06	10.45	11.4	9.58	21.6	24.5	28.3	18.31	17.57	30
MSTRG.16911	33.01	40.52	30.03	24.88	37.75	35.29	27.72	45.06	23.54	20.75	24.84	22.32	14.07	17.59	19.97	21.66	24.73	21.01	17	14.58	19.42	18.86	16.04	15.38	22.73	18.67	17	13.15	19.23	17.22
MSTRG.16918	3	1.56	3.15	3.34	1.9	1.84	0.39	0.21	0	0.29	0	0	0	0	0	0	0.09	0	0	0	0	0	0	0	0	0	0	0	0	0
MSTRG.16919	3.22	6.97	5.78	4.96	4.15	3.96	1.01	0	0	0	0	0.26	0.28	0	0	0	0	0	0	0	0	0	0	0	0	0	0	0	0	0
MSTRG.1692	0	0	0	0	0	0	0	0	0	0	0	0	0	0	0	0	0	0	0	0	0	0	0	0	0	0	0	0	0	0
MSTRG.16920	0	1.66	0.67	0	0.32	0	0	0	1.05	0	0	0.59	0	0	0	0	0	0	0	0	0	0	0	0.41	0	0	0	0	0	0
MSTRG.16922	0	0	0	0	0	0	0	0	0	0	0	0	0	0	0	4.42	0.42	12.94	4.57	8.08	0	3.25	1.95	1.98	7.07	0.37	3.04	9.74	1.41	5.96
MSTRG.16924	0.07	0.32	0.39	0.62	0.13	0.39	0.41	0.47	0.68	0.2	0.41	0.33	0.9	0.47	0.45	1.84	0.91	2	3.08	2.23	1.43	3.05	1.57	2.18	1.98	1.27	2.18	0.94	1.87	1.69
MSTRG.16927	1.82	1.4	1.72	3.09	2.15	2.07	1.95	0.52	2.45	0.19	1.16	2.37	1.96	0.53	1.53	2.82	0.07	1.67	1.79	2.3	1.25	1.33	0.13	0.86	1.44	0.56	0.75	1.51	1.02	0.65
MSTRG.16928	0.74	0.42	0.24	2.7	1.06	0.84	0.13	0	0.56	0.09	0	0.83	1.16	0.24	0.14	7.3	0.43	9.27	6.49	8.63	4.28	3.57	1.48	3.33	2.95	1.75	3.83	2.18	3.09	2.1
MSTRG.16929	1.6	1.94	2.12	1.99	2.5	1.45	0.5	0.12	0.29	0.03	0	0.17	0	0	0.11	0.04	0	0	0	0	0	0	0	0	0	0	0	0	0	0
MSTRG.16930	0.52	0.77	1.46	0.27	0.77	0.22	0.24	0	0	0	0.24	0.76	0	0	0	2.92	0.58	3.01	0	0.58	0.72	0	0.42	0	0.25	0	0	0	0	0.22
MSTRG.16933	3.22	0	0	0	0	0	0	0	0	0	0	0	0	0	0	0	10.79	2.9	5.06	0	0	1.47	1.32	0	0	1.29	0	0	2.73	0
MSTRG.16934	1.56	0	1.39	4.55	1.45	1.9	1.03	0	2.94	0	0	1.36	3.05	0	1.43	3.4	0.32	2.76	3.85	4.05	1.3	2.56	0.47	1.38	2.27	2.16	1.36	6.49	0	0
MSTRG.16935	1.4	0.83	1.24	2.69	0.86	1.1	0.42	0	0.6	0.84	0.75	0.47	0	0	0	0	0	0	0	0.39	0	0	0.05	0	0	0.06	0	0.52	0.41	0.39
MSTRG.16936	0.28	0.55	0.31	0.29	0.27	0	0	0.47	1.76	0.22	0.26	0.81	0.58	0.95	2.01	0	0.41	0.81	0.28	0	0.52	0.52	0	0.26	2.1	0	0.27	1.64	1.28	0.46
MSTRG.16937	1.29	2.4	1.6	0.89	2.74	1.6	0.81	0.51	0.89	0.36	0.13	0.56	0.88	0.12	0.29	0	0	0	0	0	0	0	0.12	0	0	0.13	0.38	0	0	0
MSTRG.16938	1.03	0	1.4	0.89	1.22	1.81	0.53	0.35	0	0.65	0	1.65	0.99	0	1	0	0	0	0	0	0	0	0	0	0	0	0	0	0	0
MSTRG.16941	0	0	0	0	0	0	0.98	0	0.58	1.63	4.77	0.74	16.61	5.17	4.69	4.3	0.44	3.71	2.86	1.8	4.53	2.94	1.18	2	2.29	3.11	1.96	9.67	4.99	6.68
MSTRG.16947	3.94	1.93	0	0	0	0.79	0.88	0	0	0	0	0	0	0	3.16	2.96	3.84	1.8	3.02	2.27	0	0	1.57	0.96	9.9	0.87	0	0	2.58	0
MSTRG.16953	23.68	33.42	47.3	14.71	2.25	8.3	0	0	0	0	4.52	4.97	2.94	0	5.65	0	0	0	0	0	0	0	0	0	0	0	0	0	0	0
MSTRG.16954	0	0	0	0	0	0.05	0.5	0.8	0.27	2.35	0.8	0.26	1.23	4.34	1.36	0	0	0	0	0	0	0	0	0	0	0	0	0	0	0
MSTRG.16957	0	0	0	0	0	0	0	0	0	0	0	0	0	0	0	1.26	0.08	1.88	1.48	1.24	0.69	0.45	0.24	0.52	1.21	0.43	0.53	1.48	1.32	0.66
MSTRG.16974	0	0	0	0	0	0	0	0	0	0	0	0	0	0	0	0.72	0.44	0.69	1.1	0.31	0.26	0.27	0.35	1.69	0.27	0.63	1.05	1.24	0.65	0
MSTRG.16983	2.72	2.33	2.54	0.5	0.5	0.49	2.35	1.56	2.98	3.31	5.7	3.94	5.84	8.33	5.06	0.5	0.73	1.32	0.14	0.68	0.19	0.4	0.35	0.45	0.07	0.19	0.65	2.94	1.56	1.42
MSTRG.16987	0.34	0.25	0.2	0.47	0.1	0.46	0.17	0.15	0.3	0.05	0.13	0.3	0.42	0.33	0.39	0.32	0	0.64	1.39	0.39	0.95	0.55	0.53	1.49	0.88	0.89	1.03	0.71	0.53	0.45
MSTRG.170	0.65	0.37	0.38	0.17	0.33	0.1	0.61	0.35	0	0.18	0	0	0	0.74	0.21	0	0	0	0	0	0	0	0	0.19	0.25	0	0	0	0	0.51
MSTRG.17001	0	0	0	0	0	0	0	0	0	0	0	0	0	0	0	6.83	0	3.86	0	0	3.2	0	0	0	0	2.7	0	5.9	1.12	1.74
MSTRG.17002	0.48	0	3.03	0	0	0	0.21	0	0	0	0	0	0.24	0	0	0	0	0.6	0.45	0	0	0	0	0	0	0	0	1.05	0.17	0.48
MSTRG.17004	5.59	4.56	1.65	7.86	9.04	1.36	3.47	7.32	7.58	7.97	1.22	3.13	11.96	0	2.04	3.1	15.38	4.89	19.88	0	1.98	5.54	10.52	10.72	8.02	10.92	7.44	5	7.93	6.29
MSTRG.17013	0.11	0	0.1	0.03	0.06	0.05	0.64	0.31	0.25	1.6	2.12	0.92	3.64	3.12	1.66	0	0	0	0	0	0	0	0	0	0	0	0	0	0	0
MSTRG.17014	0.33	0	0	0	0	0.14	1.63	0	0	4.51	3.61	3.08	13.39	8.23	3	0	0.33	0	0	0	0	0	0.26	0	0	0	0.6	0	0.3	0
MSTRG.17026	0	0.45	0	0.81	0.88	0.76	0	0.87	0	3.94	0	0.45	0.49	1.97	0.49	0.94	4.55	0	1.25	0	0	0.43	1.37	0.88	0.46	0.8	0.9	0.82	0.42	0.74
MSTRG.17027	50.65	42.68	10.62	20.47	19.15	0	2.48	16.29	0	31.75	18.22	3.67	11.44	32.69	12.27	0	0	0	0	0	0	0	0	0	0	0	0	0	0	0
MSTRG.17030	0.95	0.8	0.88	1.05	1.28	0.97	0.48	0.4	0.46	0.27	0.39	0.51	0.47	0.08	0.37	0.32	0.51	0.51	0.62	0.47	0.31	0.61	0.2	0.54	0.35	0.47	0.47	0.51	0.3	0.38
MSTRG.17031	0.5	0.33	0.56	2.04	1.93	0.79	3.79	0.96	2.06	2.45	2.2	1.12	5.13	3.42	5.46	0.44	0.01	0.32	0.14	0.55	1.51	1.11	0.36	0.27	0.38	0.58	0.54	0.36	0.24	0.45
MSTRG.17042	2.39	2.79	2.43	2.74	2.29	2.59	2.86	2.21	3.52	2.23	2.58	3.68	2.45	1.51	2.44	5.73	8.37	7.63	5.54	7.73	4.74	5.72	8.08	7.88	6.11	7.15	6.89	7.56	8.8	7.28
MSTRG.17043	1.79	1.7	1.83	0.8	0.69	1	0.55	1.23	0.64	1.25	0.27	0.57	0.25	0.41	0.33	0.83	0.52	0.8	0.41	0.71	0.3	0.65	0.46	0.41	0.64	0.8	0.39	0.74	0.46	0.52
MSTRG.17045	4.17	4.64	4.39	10.94	12.79	13.22	8.01	7.59	5.81	5.59	7.86	11.58	5.24	4.4	6.09	3.52	2.42	5.51	8.07	3.43	6.21	10.44	7.41	9.91	10.95	10.54	8.29	10.59	15.9	12.08
MSTRG.17046	0.26	0	0	2.95	4.09	3.23	6.85	4.89	4.06	5.52	6.4	2.05	6.39	17.08	12.9	1.79	0	1.06	0.5	1.73	4.48	2.66	0.42	0.84	1.06	2.09	2.39	0.31	0	0.95
MSTRG.17047	2.74	2.69	3.14	2.88	0.64	1.67	1.26	1.7	2.25	0	1.88	1.34	4.44	1.13	1.46	2.08	1.4	0.64	0.7	1.57	5.22	1.27	0.55	0.66	3.17	0.61	2.04	0	1.22	1.07
MSTRG.1705	7.87	7.01	4.88	3.06	4.42	3.71	3.69	5.26	4.75	7.53	4.82	5	8.6	10.2	7.19	3.79	8.47	4.39	2.91	5.07	3.67	3.45	4.48	3.32	5.05	6.29	5.52	7.54	6.42	7.87
MSTRG.17053	0	1.41	0	0	1.24	6.2	5.72	7.89	7.32	0	4.15	3.16	0.82	4.27	3.44	11.83	0	4.07	4.84	9.96	2.83	0	0	0	0	0	0	0	0	0
MSTRG.17058	2.14	2.11	1.29	2.05	0.99	0.99	0.47	0.78	0.34	1.79	0.15	0.32	1.35	1	0.34	1.72	3	1.84	2.12	1.1	0.76	0.47	1.08	0.61	0.95	1.04	1.4	1.95	0.92	1.41
MSTRG.17060	1.99	0	0	0	0	0	0	0	0	0	0	0	0	0	0	0	0	0.94	1.51	0	1.41	0	0	0	0	0	0.97	0.25	0	0
MSTRG.17072	23.58	25.83	24.8	18.26	18.15	20.82	15.89	18.73	18.03	14.39	14.82	18.42	16.34	13.1	15.11	22.82	26.18	20.77	21.02	22.76	17.88	21.08	27.45	25.21	20.07	24.52	21.93	17.49	22.1	19.77
MSTRG.17077	4.91	4.17	3.91	3.8	3.88	3.26	3.01	3.62	3.8	2.78	3.18	3.1	3.11	3.08	2.98	3.29	3.07	3.3	3.4	3.46	3.49	3.37	3.59	3.86	4.36	3.99	3.5	2.9	3.63	3.84
MSTRG.17083	0	0	0.64	0.2	0	1.14	0	0.45	0	2.22	0.71	0.37	0	0	0.2	0	0.15	0	0.19	0	0.18	0.18	0	0	0	0.17	0	0	0	0.16
MSTRG.17089	0.77	0.88	0.09	0.71	0.63	1.07	0.32	0.48	0.17	0.31	0.49	0.08	0.09	0.16	0.34	0.26	2.79	0.66	1.06	0.89	1.17	0.38	1.21	0.55	0.46	0.45	0.47	0.33	0.4	0.82
MSTRG.17090	0	1.77	4.47	2.78	4.43	1.03	1.83	4.28	1.15	0.68	2.55	2.79	1.21	0.79	2.11	4.96	16.61	4.13	10.41	5.97	2.91	3.67	2.86	8.39	4.46	5.27	2.89	0.76	5.82	0
MSTRG.171	0	0	0	0	0	0	0.71	0	0	0	2.99	0.76	5.18	1.29	0	0	0	2.92	0	1.8	0	3.63	0	0	0.72	1.39	0	7.56	3.6	1.34
MSTRG.17106	0.79	0.9	0.76	0.88	0.76	0.25	0.86	0.6	0	3.02	3.33	1.22	3.62	1.92	1.56	0.35	0	0.29	0.09	0.46	0	0.19	0	0.09	0.26	1.16	1.12	0	0.21	0.65
MSTRG.17107	1.59	0.66	1.56	3.63	2.49	2.59	3.34	1.53	2.96	1.53	1.93	2.7	2.2	1.44	1.71	2.56	1.42	3.2	4.55	3.15	4.52	5.08	4.17	4.84	4.71	4.12	4.38	4.35	4.46	4.32
MSTRG.17115	19.73	18.37	17.9	12.21	13.29	13.09	7.75	10.6	6.13	7.83	6.84	4.84	5.42	9.19	7.26	5.74	16.19	10.7	5.06	7.9	6.15	4.87	6.76	7.52	4.47	6.74	6.9	4.74	7.37	6.01
MSTRG.17124	6.69	2.57	6.66	7.32	4.11	1.78	5.02	0.1	5.09	0.08	1.53	6.44	9.38	0.68	4.4	5.48	0	5.99	5.23	7.48	2.67	3.85	0.27	1.54	5	0.38	3.38	4.02	2.38	0.81
MSTRG.17135	1.58	1.92	1.67	1.93	1.53	1.49	1.99	2.09	2.05	2.32	2.32	2.93	3.72	3.26	2.12	0.13	0.26	0.24	0.13	0.1	0.09	0.34	0.3	0.3	0.29	0.42	0.27	0.26	0.31	0.16
MSTRG.17147	12.04	12.88	13.38	25.57	24.94	33.42	43.06	45.56	37.16	77.8	73.78	58.92	71.21	92.91	72.68	26.38	40	26.73	54.5	28.99	53.52	57.4	59.42	59.33	72.01	91.78	90.69	90.1	101.86	97.56
MSTRG.17152	3.38	2.28	0.92	2.42	2.41	2.3	0.46	1.56	1.14	1.22	0.45	1.73	2.43	3.01	2.03	0	0.24	0	0.5	0.64	0.65	1.33	0.37	0.81	0.16	0.19	1.86	0.38	0.35	0.22
MSTRG.17171	6.9	7.38	6.89	7.37	9.09	9.99	8.41	9.99	10.76	7.08	5.98	7.36	6.92	6.94	7.22	4.41	5.79	6.31	7.9	5.3	6.13	7.54	9.31	8.4	7.59	8.51	7.2	9.15	10.28	8.2
MSTRG.17183	0.29	0.29	0.64	0.15	0.3	0.38	0.41	0.09	0.52	0.31	0.48	0.64	1.18	0.7	0.43	0.45	0.58	0.65	0.57	0.48	1.13	0.28	0.79	0.47	1.97	1.46	1.01	1.64	1.49	2.13
MSTRG.17207	136.95	148.44	139.28	102.92	112.91	98.51	73.08	71.16	58.8	62.59	48.42	39.1	27.63	45.17	38.25	99.61	114.01	71.18	62.06	67.83	99.3	45.78	30.75	32.49	28	35.86	28.12	16.35	16.62	21.36
MSTRG.17210	25.67	23.3	26.06	33	29.86	36.24	21.26	18.57	26.98	24.47	26.26	37.56	22.97	16.41	19.02	22.3	6.76	25.08	20.36	23.44	19.05	18.97	14.9	16.08	19.56	13.71	15.55	20.62	22.76	17.8
MSTRG.17225	4.39	3.09	3.9	6.83	6.24	5.02	4.31	2.6	4.43	2.05	2.59	4.31	4.19	2.36	3.01	2.79	0.78	2.94	5.18	2.87	3.83	6.31	4.01	5.82	6.32	4.21	4.36	4.68	4.95	3.56
MSTRG.17227	2.92	2.04	2.55	3.29	2.58	1.9	2.48	0.86	2.73	0.52	0.87	2.15	1.88	0.44	1.57	3.54	0.59	3.66	3.33	4.09	2.18	1.88	0.65	1.4	1.99	0.82	1.35	1.4	1.28	0.88
MSTRG.17228	3.44	2.95	4.09	5.83	4.24	6.19	3.75	2.85	5.43	0.72	2.93	2.7	3.54	0.92	4.19	1.99	0.54	4.32	2.31	3.93	2.47	1.6	2.07	2.38	3.05	2.19	1.95	1.16	0.56	2.3
MSTRG.17229	3.11	5.25	6.03	6.02	0	2.12	4.4	0	9.17	0	4.61	2.54	0	2.08	0	0	9.03	0	0	0	0	0	0.53	0	0	0	0	0	0	0
MSTRG.17234	1.35	1.63	1.53	3.54	6.31	2.66	6.47	7.59	5.15	37.43	21.74	3.52	16.59	67.53	29.32	0.1	0.04	0.35	0.23	0.39	2.25	0.44	0.6	0.84	0.29	0.5	1.54	0.39	0.32	1.48
MSTRG.17235	1.45	1.86	2.46	2.56	6.01	4	5.3	6.47	4.13	8.82	7.25	3.05	11.3	20.71	16.19	0	0.1	0.21	0.29	0.56	1.45	0.66	0.4	0.46	0.44	0.83	1.09	0.88	0.49	0.86
MSTRG.17236	7	2.09	5.76	8.19	7.99	5.84	5.42	0.93	6.37	0	3.33	4.39	15.65	3.52	15.26	0.19	0	0	0	0	0	0	0	0	0.04	0.03	0.13	0.88	0	0.81
MSTRG.17244	0.86	1.06	1.45	0.44	1.49	0.73	1.01	0.86	0.22	0.18	0	0	0	0.56	0.22	1.98	4.73	1.67	1.28	1.91	0.79	0.81	0.7	0	0	0.19	0.41	0.42	0.2	0.18
MSTRG.17245	0	0	0	0	0	0	0	0.39	0	0	0	0.8	1.83	2.74	3.94	0	0	0	0	0	0	0	1.98	0	0	0	0	15.55	10.91	6.9
MSTRG.17249	3.36	0.9	1.87	0.38	2.11	0.22	0.54	0.15	0.77	0.04	0	0	0.9	0.89	0.62	2.06	0	0.94	0.55	2.44	0.36	1.95	0.3	0.69	0.19	0	0.38	0	0	1.05
MSTRG.17252	4.13	4.42	3.23	8.01	6.26	5.18	3.34	2.3	2.52	0.32	0.98	1.73	1.29	0.81	1.46	0	0	0.64	0.19	0.17	0	0.51	0	0	0.23	0	0	0.09	0.05	0.17
MSTRG.17255	0	0	0.02	0	0	0	0	0	0	0	0	0	0	0	0	0.11	0	0	0.23	0.17	0.14	0	0.08	0.06	0	0.16	0.06	0	0	0
MSTRG.17269	0	0	0	8.76	0	4.74	3.37	5.73	0	6.73	1.74	3.82	4.44	0	2.14	7.85	2.35	3.52	14.5	0	3.98	7.16	3.25	9.8	12.45	3.61	4.13	14.17	9.94	2.97
MSTRG.17270	2.5	6.12	1.43	0	1.12	4	1.26	2.8	0	2.66	0	2.42	0	1.01	8.04	3.73	4.73	2.26	0	0	2.44	2.28	1	3.68	2.27	1.11	1.27	2.51	1.07	0
MSTRG.17287	0.69	0.23	0.52	0.96	2.06	1.76	2.17	1.83	0.24	2.08	0.65	2.91	0.24	0.4	0.48	0.95	0.52	0.22	0	0.26	0	0	0.37	0	0.66	0	0	0	0	0.39
MSTRG.17292	0	0	0	0	0	0	0	0	0	0	0	0	0	0	0	0	9.85	0	0	0	0	0	0	0	0	0	0	0	0	0
MSTRG.17305	0.68	0.83	0.41	1.27	0.71	0.6	0.52	0.65	0.73	2	0.83	0.49	0.4	0.52	0.47	0.28	0.72	0.42	0.59	0.66	0.69	0.84	1.04	0.94	0.56	0.42	0.83	0.56	1.07	0.67
MSTRG.17308	1.06	0.85	1.33	0.11	0.31	0.09	0.1	0.12	0.63	0.18	0.19	0.18	0.72	0.26	0.44	2.29	0	2.74	2.09	3.68	0.87	0.88	0.78	0.57	0.78	0.72	0.86	1.47	1.04	1.13
MSTRG.17317	4.49	3.24	4.61	5.86	4.65	3.92	4.63	2.47	4.68	2.03	3.21	4.84	5.08	2.42	3.32	3.51	1.52	4.04	5.31	3.69	3.66	5.05	3.13	4.32	4.42	3.14	3.57	4.03	4.15	3.08
MSTRG.17328	4.89	3.68	5.39	9.37	8.43	5.56	4.93	1.86	6.25	0.37	1.04	3.41	3.8	1.18	3.06	1.75	0.12	2.51	3.87	2.38	2.36	3.46	1.74	3.08	3.15	1.84	2.5	2.34	2.75	1.11
MSTRG.17333	0.36	0.59	0.52	0.75	0.2	0.58	0.11	0.31	0.62	0.64	0.88	0.95	0.37	0.47	0	3.23	1.46	4.31	9.55	4.75	5.9	9.31	13.94	12.39	11.18	15.1	7.9	9.85	10.94	8.79
MSTRG.17335	0.25	0	0.14	0.65	1.28	0.65	1.19	1.75	0.39	1.82	0.71	0.61	1.42	0.22	0.76	0	0	0	0	0.14	0	0.12	0.31	0.23	0	0.11	0	0	0	0.11
MSTRG.17339	0	0	0	0	0	0	0	0	0	0	0	0	0	0	0	0.45	3.01	0.5	0.16	0.18	0.27	0	0.4	0.15	0	1.14	0.51	0	0.46	0.94
MSTRG.1734	0.89	1	1.08	2.49	1.57	0.97	1.45	0.12	2.35	0.34	1.36	0.91	1.49	0.16	0.49	1.16	0.15	1.2	0.69	0.88	0.59	0.92	0.77	0.45	0.69	0.29	1.06	1.01	0.34	0.85
MSTRG.17340	0	0	0.03	0	0	0	0	0	0	0	0	0	0	0	0	0.12	0	0.42	0.32	0.5	0.77	0.47	0.06	0.28	0.16	0.24	0.15	0.3	0.15	0.21
MSTRG.17345	0.42	0.32	0.25	0.38	0.67	0.77	0.69	0.44	0.61	0.73	1.04	0.68	1.63	0.9	1.19	0.87	1.73	0.51	1.28	0.85	0.75	1.86	1.32	1.39	2.57	2.08	1.93	3.08	2.33	2.24
MSTRG.17347	1.45	1.24	1.62	1.64	1.85	2.5	1.01	1.46	1.08	0.82	0.73	1.34	0.82	0.52	1.17	1.33	1.55	1.03	1.78	1.11	1.41	1.56	1.26	1.9	1.28	1.24	1.33	0.96	0.73	1.06
MSTRG.17360	1.96	3.43	1.96	1.35	0.87	1.48	2.46	1.38	0.23	1.25	0.61	1.27	0.45	0.94	2.24	3.35	5.13	4.45	1.3	1.7	1.21	3.09	2.47	4.7	3.32	3.32	3.11	4.93	5.45	3.85
MSTRG.17373	0.73	1.38	0.71	0.66	0.63	1.11	0.6	0	0	0	0	0	0.43	0	0	0	0	1.35	0.79	2.43	3.82	1.97	4.72	6.98	0	2.1	0	2.54	1.92	0
MSTRG.17374	5.94	3.49	7.67	3	5.04	2.15	2.08	2.25	2.59	2.62	4.41	3.75	4.58	2.42	2.02	4.36	1.02	2.99	0.95	5.47	0.45	2.29	1.92	2.76	0.9	0.85	2.34	0.47	0.92	1.09
MSTRG.17381	2.08	5.06	2.97	2.35	3.52	3.79	2.79	2.06	1.42	2.71	1.11	2.22	1.31	1.3	0.89	1.73	5.27	2.56	1.85	1.41	2.27	1.42	2.47	1.92	1.63	1.62	1.67	1.85	2.12	2.43
MSTRG.17393	4.28	5.08	5.5	7.92	6.93	6.09	7.67	7.61	7.5	9.94	8.69	10.95	11.52	8.5	9.66	4.5	4.31	4.92	6.6	5.41	5.95	7.3	7.92	7.37	9.93	9.58	9.1	8.12	10	9.68
MSTRG.17439	0.64	0.54	0.63	4.59	6.33	3.72	7.19	13.16	5.18	12.49	9.29	5.6	8.11	14.09	6.92	0.8	0.42	0	0.93	0.26	1.24	0.66	2.38	1.55	0.94	1.78	1.97	9.33	4.47	7.67
MSTRG.17440	0	0	0	0	0	0	1.41	0.7	3.67	4.5	2.88	0	3.62	3.89	1.75	0	0	0	0	0	0	0	0	0	0	0	0	0	0	0
MSTRG.17450	0	0	0	0	0	0	0	0	0	0	0	0	0	0	0	0	0.38	0.63	0.49	0	3.87	0.72	0.61	0	0	0	0.24	0	0.51	0.38
MSTRG.17457	0	0	0.37	1.56	1.79	0.92	0.47	0.63	2.05	3.34	0	0.28	0.64	1.31	1.27	0.84	1.14	0	0.2	0	0	0	0.35	0.38	1.33	0	1.5	0	1.19	0
MSTRG.17463	0.74	0.76	1.02	2.46	2.48	1.96	2.15	2.03	1.97	3	3.83	2.61	3.55	5.24	5.03	1.58	0.13	0	0	0.44	0.67	0.91	0.23	0.53	1.01	0.93	0.82	0.45	0	1.05
MSTRG.17469	1	1.25	1.28	0.97	0.97	0.97	1.08	1.68	1.69	1.66	1.1	0.86	1.15	0.99	0.86	0.9	0.8	0.96	0.78	0.39	1.04	1.07	0.72	0.82	0.58	0.74	1.31	0.78	1.06	0.87
MSTRG.1747	0.73	3.73	0	4.43	2.76	2.78	3.2	0.72	2.97	0	3.17	5.69	19.73	1.1	18.49	1.96	0	0.66	0.66	0	2.62	3	0	0	0	0	1.39	9.38	1.02	0
MSTRG.17470	0	0	0	0	0	0	0	0	0	0	0	0	0	0	0	0.61	0.44	0.54	0.86	0.55	0.71	0.87	0.95	0.83	1.36	1.01	1.68	1.26	1.05	1.07
MSTRG.17488	6.51	6.96	6.63	13.11	11.07	11.13	6.95	4.27	6.77	2.65	2.47	4.53	2.67	1.53	2.03	0.38	0.22	0.32	0.18	0.48	0.16	0.31	0.08	0.07	0.1	0.02	0.03	0.1	0.15	0.13
MSTRG.17495	7.44	8.93	6.23	1.15	0.79	1.32	1.28	1.04	1.81	0.3	0.41	0.83	0.76	0.81	1.16	2	2.81	2.83	0.53	1.72	1.02	0.74	0.67	0.34	0.47	0.47	1	0.47	0.46	0.42
MSTRG.17496	12.02	22.57	10.51	3	5.55	0	4.39	3.64	2.47	0	1.49	3.72	0	0	0	24.42	0	7.02	4.02	10.74	8.43	2.3	0	0	3.65	7.6	0	0	8.25	1.26
MSTRG.17497	0	0	0	0	0	0	0	0	0	1.37	0	0	0	0	0	0	0	4.72	11.21	10.26	20.53	32.9	0	35.2	20.21	71.8	22.88	4.9	0	54.54
MSTRG.17498	2.58	0	0	0	0	0	0	0.79	5.57	9.08	0.75	2.24	35.03	35.03	17.65	4.81	0	4.47	12.37	2.08	17.18	25.3	13.07	20.01	35.38	53.54	37.92	205.62	104.65	89.85
MSTRG.17502	0	0.82	0.88	2.02	0.78	1.91	1.86	1.29	0.39	0.87	0.26	0.38	0	1.82	0.46	1.41	0	0.42	0	0	1.99	0.91	0.49	0.76	0	0.44	0.3	0	0	0.89
MSTRG.17510	2.26	1.36	2.07	2.68	1.12	0.95	1.36	0.28	1.52	0.1	0.41	1.48	1.9	0.09	0.93	3.02	2.37	3.05	4.66	2.33	4.72	3.54	3.21	4.89	5.54	4.07	4.49	3.55	4.2	4.22
MSTRG.17512	1.56	1.3	0.96	4.3	2.88	2.37	0.7	1.01	0.4	0.56	0.76	0.47	0.28	0.15	0.74	0	0	0	0	0.3	0	0	0.13	0	0	0	0	0	0	0
MSTRG.17516	0	0	2.6	0	0	0	0.98	0	1.35	0	0	0	0	0	0	0	0	0	0	1.82	0	0	0	0	0	0	0	0	0	0.87
MSTRG.17523	3.52	2.93	4.04	5.63	5.83	4.43	3.77	3.47	3.78	1.09	2.97	3.39	4.01	2.36	3.44	1.11	0.57	1.03	0.99	0.4	0.68	0.34	0.43	0.75	0.87	0.32	0.75	1.13	1.27	1.28
MSTRG.17524	2.43	4.74	2.73	2.7	4.17	0	2.01	0	5.51	0	0	2.3	2.71	0	0	7.31	0	6.34	12.64	2.81	12.24	4.32	5.99	7.13	10.72	8.85	22.83	9.89	3.97	5.2
MSTRG.17528	0.3	0.2	0.27	0.23	0.18	0.14	0.05	0.11	0.28	0.16	0	0.25	0.22	0.23	0.13	3.14	0	0.85	0.27	0.88	0.51	0.49	0.06	0.36	0.22	0.12	0.18	0	0.27	0.43
MSTRG.17529	3.17	0	1.53	0	0.89	3.05	0	0.83	0	2.36	0	3.64	2.78	6.07	0	23.77	26.48	5.75	0	0	5.53	2.88	8.87	0.98	0	7.81	0	0	0.5	1.76
MSTRG.1753	4.77	3.59	3.79	10.71	1.87	3.94	6.32	0.45	2.76	0.5	0.06	1.33	0.15	0	0.08	0.56	0.07	5.29	8.09	0.56	4.89	0.27	0.09	0.5	0.39	0.18	0.06	0.13	0.73	0.08
MSTRG.17536	2.68	0.66	0	0.7	2.51	1.09	0.61	0.33	0	0	4.28	2.62	10.82	1.66	0.71	0.68	0	1.88	1.36	0.77	1.91	0	0	0.65	0	0	0	4.67	4.19	2.62
MSTRG.17546	0	0	2.36	0	0	6.68	0	0	2.41	0	0	0	9.39	0.99	2.96	0	0	12.76	0	18.33	0	0	0	0	0	0	0	0	0	0
MSTRG.17550	0	0	0	0	0	0.1	0	0.32	0	2.45	0.24	0	0.5	2.1	0	9.63	2.42	7.36	15.12	11.11	15.89	8.35	7.16	7.57	5.66	6.61	6.17	13.27	4.6	7.74
MSTRG.17551	0.56	0.55	0.66	1.08	0.57	0.1	0	0	0.15	0.68	0.85	0.5	2.81	0.34	0	2.01	0	1.9	2.09	1.6	1.5	1.54	0.26	1.35	2.23	0	1.04	2.7	1.16	1.17
MSTRG.17556	0	0	0	0	0.88	0.76	0.43	1.21	0.5	5.03	1.28	0	0.49	0.78	0	0	0.33	0	0	1.05	0.43	0.43	0.74	0	0	0	0	0	0	0
MSTRG.17569	0.41	0.47	0.7	0.65	0.68	0.86	0.43	0.49	0.49	0.49	0.36	0.6	0.66	0.18	0.75	1.31	1.42	1.57	2.41	1.15	1.85	2.03	2.13	1.92	1.66	1.57	1.17	1	1.8	1.5
MSTRG.17570	1.61	0.91	2.08	1.2	1.83	1.17	0	0.26	0.49	0	0.43	0.22	0.24	0	0.48	1.66	0	1.35	0.69	1.55	1.07	2.4	0.37	1.09	0.66	0.21	1.1	0.46	1.07	0.19
MSTRG.17575	1.79	1.61	2.82	2.16	1.6	2.91	0.81	0.86	0.84	0.59	0.08	0.36	0.56	0	0.13	4.4	6.47	4.73	3.24	3.67	2.5	0.9	1.56	1.25	0.37	0.89	0.54	0.53	0.14	0.2
MSTRG.17596	9.61	15.62	8.55	22.84	0	5.99	0	2.59	8.73	0	3.46	0	4.26	8.97	0	29.96	2.79	40.83	23.36	17.57	20.93	23.4	16.54	14.81	16.3	22.24	24.05	22.16	11.08	21.58
MSTRG.1762	15.13	14.98	15.54	11.54	9.23	9.36	9.93	8.54	10.24	8.49	8.01	10.88	10.7	8.94	11.65	15.78	6.42	11.71	8.56	14.85	9.05	7.27	6.97	7.22	8.55	7.97	9.17	8.69	7.95	8.01
MSTRG.17639	2.18	1.44	0.78	0.46	0.52	0.45	0	0	0	0	0	0	0	0	0	0.39	0.51	0.06	0.06	0	0	0	0.05	0	0	0	0.06	0	0	0
MSTRG.17652	0	0	0.31	0	0.27	0	0	0	0	0	0	0	0.29	0	0	4.49	0.2	2.92	6.01	2.77	4.07	3.1	3.98	3.62	5.19	2.94	1.84	2.7	2.78	3.64
MSTRG.17662	7.26	7.25	8.3	10.09	10.17	9.9	10.3	8.99	8.78	8.18	5.53	6.46	6.79	6.8	6.53	0.26	0.92	1.03	0.44	0.85	0.89	0.2	0.22	0.16	0.37	0.23	0.51	0.34	0.25	0.25
MSTRG.17663	0.56	0.62	0.87	1.39	0.79	1.21	0.65	1.64	0.5	3.98	1.93	1.53	0.68	2.53	1.04	0.39	0.29	0.49	0.34	0.47	0.1	0.36	0.15	0.15	0.22	0.05	0.15	1.16	0.16	0.3
MSTRG.17664	1.87	0.69	1.41	2.37	1.4	2.46	4.37	4.45	2.94	9.36	5.26	4.19	3.82	6.66	4.94	1.4	1.07	1.03	1.18	1.5	0.96	0.72	1.76	1.15	0.63	1.01	1.15	2.15	1.22	1.82
MSTRG.17669	0.64	0.13	0.43	1.72	1.42	0.24	0	0	0	0	0	0	0.13	0	0	2.11	0	3.77	11.38	4.19	4.71	6.55	0.64	4.81	4.11	0.81	2.29	1.38	1.43	0.67
MSTRG.1767	2.3	2.1	1.59	0.41	0.31	0.18	0.09	0.16	0.35	0.3	0.23	0.1	0.3	0.09	0.49	0.72	1.01	0.9	0	0.86	0.09	0	0.04	0.09	0	0	0.09	0.2	0.05	0.09
MSTRG.17673	0	0	0	0	0	0	0	0	0	0	0	0	0	0	0	0.73	2.19	1.14	1.44	0.67	0.3	0.55	0.76	1.08	0.74	0.57	0.79	0.28	0.35	0.3
MSTRG.17687	1.53	1.8	1.72	1.97	1.97	1.89	0.91	1.46	1.02	0.68	0.55	1.37	1.33	0.69	1.15	0.52	1.43	0.63	0.5	0.59	0.46	0.37	0.59	0.43	0.46	0.79	0.61	0.19	0.58	0.56
MSTRG.17702	0	0	0	0	0	0	0	0	0	0	0	0	0.16	0	0	0.49	1.72	1.09	0.47	0.7	0.87	1.05	0.65	1.02	0.15	0.86	1.2	1.56	2.21	0.41
MSTRG.17706	0	0	0	0.35	0	0	0	0	0	0	0	0	0	0	0	0.34	2.45	0.64	1.34	0	0	0.63	0.54	1.59	0.32	0.6	0.32	0.66	0	1.37
MSTRG.17712	2.71	0.97	2.03	1.81	2.28	1.21	5	1.22	4.1	0.41	1.04	1.67	2.92	1.27	2.74	0.06	0	0	0	0	0	0.18	0	0.03	0	0	0	0	0	0
MSTRG.17713	20.55	13.25	17.52	6.63	6.99	4.23	7.06	1.46	5.7	0.64	1.23	4.58	3.74	0.72	2.57	21.98	1.69	31.03	13.27	30.17	8.08	6.14	2.35	4.79	4.04	1.83	3.38	3.23	2.97	1.51
MSTRG.17725	0.78	1.22	0.85	1.06	1.01	0.45	0.82	0.07	0.58	0	0.24	0.45	0.62	0.14	0.72	1.49	0.04	1.19	1.77	1.18	0.42	0.79	0.26	0.43	0.65	0.47	0.57	0.56	0.43	0.28
MSTRG.17726	1.63	0	0	0	0	0	1.41	1.39	0	1.13	1.44	0	1.81	2.59	0	1.61	0.99	0	0	0	0	0	0	1.6	0	0	1.68	0	0	0
MSTRG.17738	0.79	0	3.55	1.65	2.69	3.79	1.31	0.59	1.68	0.76	0.21	0.86	4.23	1.77	2.35	1.73	0	1.21	2.72	0.94	0.01	2.64	2.34	5.11	1.77	1.2	3.58	4.62	3.6	2.8
MSTRG.17764	0.71	0	0.54	2.46	0.47	1.21	1.12	0.54	0.75	0.58	0.88	0.46	0.49	0.41	0.98	1.22	2.33	0.46	0.47	0.53	0.22	0.22	0.38	0.89	0	0	0	0.47	0	0.99
MSTRG.17766	3.92	0.73	0.79	1.46	6.28	1.7	1.89	1.7	3.04	2.09	3.8	8.01	5.24	5.74	2.21	2.1	0.94	4.53	4.93	6.37	3.96	3.85	4.41	6.64	4.49	8	6.87	3.45	7.02	5.41
MSTRG.17773	4.97	3.49	11.38	1.49	1.33	6.35	1.95	1.05	0	0.53	0.65	0	0.77	0	0	2.15	0.96	7.94	7.94	4.89	6.09	3.94	1.69	3.45	0	3.78	1.41	0.71	0.63	0.55
MSTRG.17791	3.38	2	2.63	5.63	5.33	5.5	7.04	3.13	7.28	2.15	2.79	5.83	5.64	2.29	3.72	11.41	1.6	9.51	12.85	8.41	8.75	11.87	12.65	16.02	17.37	11.13	15.33	18.15	16.4	12.87
MSTRG.178	0.29	0.28	0	0	0	0	0	0.48	0	0	0	0.28	0	0	0.3	1.77	2.57	0.84	0	0	0.27	0.27	0	0	0	0	0	0.85	0	0
MSTRG.17805	1.43	1.82	0.69	0.64	1.43	0.35	0.19	0.59	1.29	1.52	1.34	1.59	0.42	0.53	0.21	0	0	0	0	0	0	0	0	0	0	0	0	0	0	0
MSTRG.17806	0	0	0	0	0	0	0	0	0	0	0	0	0	0	0	0	2.17	0	0	2.11	1.81	1.64	0	0	0	1.64	5.63	0	0	0
MSTRG.17808	1.61	0	0	1.7	0.31	0	6.57	8.76	1.77	31.05	22.98	6.28	10.58	33.83	18	0	0	0	0	0	1.54	0	0	2.35	0	1.43	1.84	8.9	3.05	7.47
MSTRG.17833	3.81	3.68	2.53	3.7	4.96	4.02	1.57	2.2	2.36	0.95	1.56	2.27	1.31	1.2	1.33	0.39	1.05	0.48	0.72	0.45	0.54	0.9	0.54	0.74	0.23	0.24	0.2	0.2	0	0.44
MSTRG.17839	0	0	0	0	0	0	0	0	0	0	0	0	0	0	0	0	0	0	0	0	0	0	0	0	0	0	0	0	0	0
MSTRG.1786	5.54	5.67	5.39	2.63	3.44	3.63	1.29	2.34	2.6	1.01	0.32	1.48	0.62	0.47	1.21	3.26	4.12	4.65	3.09	2.76	2.02	3.78	2.81	3.15	4.25	2.41	1.27	2.48	2.72	2.11
MSTRG.17872	0	0	0	0	1.5	0	0	2.12	0	1.36	0.76	0	0.97	2.26	0	0	0.28	0	0	0	0	0	0	0	0	0	0.35	0	0	0
MSTRG.17897	3.46	3.41	1.83	4.01	3.04	1.56	2.49	0.47	3.2	0.67	0.76	1.19	1.89	0.18	1.04	3.55	0	3.58	7.07	3.4	1.13	2.7	0.66	1.15	2.33	1.1	1.94	1.2	0.57	0.69
MSTRG.179	0.77	0	2.19	0	0.37	0	0	0	0	0	0	0	0.41	0	0	0	1.95	0.74	0.39	0.87	0	0.36	0.31	0.73	0	0.34	0	0.76	0.7	0.31
MSTRG.17918	0	0	0	0	0	0	0	0	0	0	0	0	0	0	0	0.39	0	0	1.31	0.21	0.7	0	0	0.71	0.18	0.34	0	0.93	0	0
MSTRG.17919	0.38	0.45	0.14	0.4	0.4	0.53	0.18	0.25	0.41	0.03	0.15	0.21	0.21	0.28	0.34	2.94	0.54	3.36	4.3	3.03	2.63	3.99	2.79	4.49	3.76	3.26	3.43	2.44	3.25	3.23
MSTRG.17926	2.62	1.34	2.46	3.46	5.11	5	3.66	1.66	3.15	1.82	2.12	2.16	2.56	2.54	2.23	0.16	0.04	0.03	0.31	0.17	0.52	0.32	0.18	0.14	0.26	0.21	0.29	0.13	0.26	0.47
MSTRG.17927	1.1	1.81	1.33	3.14	1.43	7.13	1.77	2.96	1.74	3.3	1.76	1.69	1.41	1.49	0.71	0.11	0.05	0.03	0.05	0	0.26	0.21	0	0.06	0	0.04	0.14	0.08	0	0
MSTRG.17934	0.34	0	0.25	1.97	2.51	4.29	0.53	1.31	0.92	0.19	0.11	0.44	0.11	0	0.34	7.62	13.76	4.79	5.19	5.18	35.82	15.31	13.02	7.37	6.39	6.15	7.58	2.19	2.09	4.05
MSTRG.17946	14.97	14.53	13.73	23.34	24.11	19.94	17.85	13.15	19.06	13.4	17.21	22.21	20.97	13.74	19	14.06	7.23	15.34	15.25	14.87	11.54	13.5	10.7	12.83	15.39	10.7	12.87	12.55	13.18	10.9
MSTRG.17948	2.47	2.24	1.46	0.19	0.12	0.05	0.34	0.15	0.18	0.21	0.39	0.82	0.12	0.42	0.59	0.8	0.58	0.78	0.18	1.04	0.16	0.4	0.4	0.27	0.47	0.27	0.61	0.47	0.5	0.37
MSTRG.17949	0	0	0.73	0	0	0	0	0.12	0	0	0.4	0	0	0.56	0	1.1	1.8	0	0	0.96	0.6	0.2	0.17	0	0.41	0	0.21	0	0.2	0.36
MSTRG.17961	6.46	4.11	5.02	2.6	1.6	1.4	3.12	0.57	2.6	0.67	0.78	1.99	1.57	0.38	1.08	3.17	2.53	5.11	1.86	4.74	1.39	1.51	1.05	1.12	1.12	0.76	0.96	3.42	2.77	1.87
MSTRG.17963	2.61	2.1	2.86	2.66	3.53	2.62	2	1.7	2.73	1.29	2.27	2.44	2.38	2.66	2.61	1.81	1.13	1.95	2.04	2.47	1.82	2	2.15	2.67	2.17	2.72	2.79	2.36	2.68	2.08
MSTRG.17965	3.11	0	0	0	1.12	1.58	2.97	1.52	0.89	0.67	0	0	0	0.32	0	0	0	0	0	0	0	0	0	0	0	0	0	0	0	0
MSTRG.17966	0.22	4.62	2.67	1.49	0	0.58	0	1.76	0	0.35	0.83	0.91	0.95	0	0.41	3.54	4.75	3.01	1.92	4.74	2.28	3.29	3.57	3.83	2.29	2.84	1.18	1.59	3.44	2.84
MSTRG.17967	9.86	11.49	9.21	6.09	4.74	9.3	6.7	5.69	4.84	2.45	6.67	4.82	2.38	2.27	2.36	1.37	0	0.85	2.71	2.04	2.53	0	0	0.43	0.42	0	0	1.33	1.24	0.36
MSTRG.1798	1.3	0.9	1.18	2.76	2.11	1.54	1	0.28	1.72	0.59	0.79	2.53	2.09	1.01	1.83	0.71	0.06	1.45	1.87	2	1.33	1.75	0.45	1.55	2.3	0.63	1.07	1.57	2.21	1.97
MSTRG.17982	0	0	0	0	0.25	0.22	0	0.14	0.27	1.46	1.67	0.25	0.27	2.2	3.18	0	0	0	0	0	0.24	0.72	0.41	0.24	0.97	2.75	0	1.26	0	1.28
MSTRG.180	16.06	16.57	15.06	18.6	12.63	13.46	1.58	10.97	8.64	9.33	7.17	12.57	9.89	16.73	4.39	0.55	0	0	0	2.94	0.52	0	0	1.96	0	0	0	0.63	0.49	0
MSTRG.1800	5.21	0.72	3.04	12.07	0.92	1.31	5.05	0.39	2.32	0	2.22	2.91	0	0.64	0	0.83	0	3.5	1.82	1.84	2.71	2.52	0.63	0	0.82	0	0	1.15	1.95	0
MSTRG.18000	0.53	0.18	0.4	0.37	0	0	0.33	0	0.19	0	0	0	0	0.46	0.18	2.74	0.14	4.01	3.7	7.11	2.13	0.51	0.15	1.33	0.51	0	0.17	0.18	0.66	0.3
MSTRG.18002	1.98	2.5	2.38	3.2	3.67	2.76	2.56	1.54	2.09	2.42	2.7	3.1	2.74	2.64	2.72	1.3	0.22	1.75	0.9	1.88	0.55	1.22	0.55	0.54	0.44	0.52	0.57	0.86	0.66	0.59
MSTRG.18007	2.25	3.37	1.39	3.75	1.53	2.69	2.64	2.56	4.62	4.49	4.27	7.05	6.01	3.61	5.33	1.46	1.66	0	2.56	1.62	1.12	1.87	2.15	1.16	2.19	0.99	1.56	1.28	1.78	0.48
MSTRG.18027	23.79	22.49	22.84	34.71	35.67	37.46	35.4	30.1	38.46	21.87	23.84	32.76	32.9	23.48	28.48	9.02	3.29	10.19	11.1	8.71	8.48	10.97	9.64	9	12.7	12.32	10.18	11.19	10.89	10.05
MSTRG.18033	3.41	3.92	4.09	4.04	4.68	3.24	4.58	4.41	3.24	3.45	3.68	3.46	5.46	3.64	5.46	0	0	0	0	0	0.14	0	0.13	0.07	0	0.07	0	0	0	0.07
MSTRG.18062	19.2	5.93	6.95	3.68	0	0	2.9	0	0	0	5.97	0	0	0.54	0	11.7	1.02	24.07	8.75	13.83	3.35	1.53	2.74	0	6.07	0	0	6.03	1.42	0
MSTRG.18065	0	0	0	0.17	0	0.43	0.94	1.57	1.21	2.36	2.49	0.81	1.71	1.88	1.69	0	0	0	0	0	0	0.32	0.27	0.16	0	0.6	0.16	0.82	1.55	0.85
MSTRG.18084	1.95	1.47	2.72	2.68	3.26	1.59	2.19	0.97	2.38	0.73	1.04	1.01	1.51	1.6	1.35	1.34	0.42	0.78	0.89	0.57	0.77	1.49	0.76	0.77	1.39	1.07	0.9	0.7	0.79	0.81
MSTRG.18095	5.13	4.48	6.88	2.01	1.31	2.43	3.19	3.64	2.33	2.86	1.77	2.84	1.38	1.08	1.41	2.73	0.63	2.91	1.01	3.58	1.29	0.86	0.64	0.89	0.67	0.58	0.76	1.53	0.97	1.14
MSTRG.18096	0.31	0.6	0.42	0.24	0.16	0.13	0.43	0.57	0.31	0.13	1.37	0.37	0.62	1.21	0.69	0.16	0.06	0.15	0.08	0.17	0	0	0	0	0	0	0	0	0	0
MSTRG.18105	0	0	0	0	0	0	0	0	0	0	0	0	0	0	0	0.66	2.87	1.9	0.64	1.78	1.04	1.07	0.26	0.3	0.31	1.16	1.07	0	0.75	0.97
MSTRG.18118	9.84	7.66	9.53	14.27	11.76	10.19	10.3	7.79	11	7.04	10.62	13.58	15.01	8.44	12.33	11.84	7.18	13.83	18.46	13.38	14.05	18.61	16.71	19.67	20.22	15.42	17.37	17.8	19.26	17.53
MSTRG.18121	0	0	0	0	0	0	0	0	0	0	0	0	0	0	0	2.41	2	2.69	5.43	1.91	4.37	6.36	6.95	7.59	7.36	5.88	5.77	5.82	6.47	6.59
MSTRG.18122	0	0	0	0	0	0	0	0	0	0	0	0	0	0	0	0	0	3.59	11.81	4.45	4.44	2.86	3.08	1.5	4.28	2.06	3.85	2.31	3.43	2.4
MSTRG.18127	1.3	0.84	1.05	1.07	1.05	0.5	0	0.75	0	1.19	0.97	0.67	0.84	1	2.15	1.15	1.24	1.63	1.44	1.88	1.81	2.1	0.86	1.03	0.92	0.79	1.29	0.34	1.45	1.37
MSTRG.18172	0	0	0	0	0	0	0	0.12	0	1.37	0.4	0.06	0.68	2.62	0.66	0	0	0	0.06	0.07	0.06	0.06	0.1	0.06	0.18	0	0.11	0.47	0.11	0.49
MSTRG.18173	0.05	0	0	0	0.05	0.13	1.1	0.82	0.85	10.92	8.67	1.91	4.54	12.14	4.98	0.05	0.08	0	0.1	0	0	0.14	0.04	0	0.14	0.09	0.09	3.56	0.87	1.06
MSTRG.18193	2.1	3.18	2.64	0.79	1.16	1.24	1.97	2.34	1.27	2.61	2.5	1.95	1.64	2.59	1.81	2.15	2.05	1.89	1.4	1.77	0.78	0.91	1.43	1.76	0.64	1.47	1.16	0.84	1.6	1.17
MSTRG.18208	0	0	0	0	0	0	0	0	0	2.27	0.22	0	0.24	0.6	1.19	0	0	0	0	0	0	0	0	0	0	0.83	0	0.91	0.43	0.19
MSTRG.18226	0.26	0.45	0.58	0.34	0.47	0.58	0.68	0.25	0.53	0.06	0.06	0.51	0.46	0.23	0.13	1.15	1.06	1.18	1.22	1.93	0.9	0.5	0.6	1.08	0.76	1.02	1.04	1.48	2.63	1.81
MSTRG.18233	84.29	86.41	80.49	23.61	21.22	29.73	19.61	16.44	22.17	10.4	12.26	13.78	18.6	11.54	14.87	69.69	52.41	83.32	33.51	72.46	29.05	23.12	21.68	26.4	14.86	12.12	14.11	17.5	18.78	16.28
MSTRG.18236	0	0	0	0	0	0	0	0	0	0	0	0	0	0	0	0	1.69	2.44	1.39	1.57	0	0	0	0	0	0	2.76	0	0	1.02
MSTRG.18247	0.25	0.26	0.22	0.06	0.22	0	0.13	0.08	0	0	0	0.12	0.14	0.05	0.12	0.5	0.15	0.43	1.28	0.75	3.04	1.22	1.02	1.25	1.11	2.29	1.94	0.84	1.22	2.43
MSTRG.18248	1.84	1.47	2.13	2.42	2.31	0.72	2.12	0	1.59	0	0.07	2.28	2.34	0.23	1.26	0.09	0	0	0	0	0	0	0	0	0	0	0	0	0	0
MSTRG.18254	0	0	0	0.4	0	0	0	0	0	0	0	0	0	0	0	0	0	0	0	0	0	0	0	0	0	0	0	0	0	0
MSTRG.18258	3.83	2.92	4.16	2.26	1.51	3.97	5.46	2.17	1.86	0.24	0.71	1.11	6.31	2.23	0.98	1.65	0.27	2.73	3.39	1.82	3.56	2.3	0.93	1.69	5.81	2.16	3.7	1.43	5.43	1.83
MSTRG.18282	7.26	5.58	6.94	9.58	6.44	5.53	5.39	3.18	5.69	2.44	2.52	5.93	4.88	1.95	3.81	6.91	1.67	7.93	7.4	8.47	5.22	6.55	2.87	4.95	5.88	2.76	4.31	4.34	3.9	3.47
MSTRG.18283	0.05	0	0.07	0	0.08	0	0.06	0	0	0.04	0.1	0.09	0	0.02	0.1	1.41	0.96	0.72	1.19	0.72	1.09	1.22	2.26	2.04	0.78	1.3	0.76	1.02	1.64	1.49
MSTRG.18284	0.56	0.7	0.62	0.49	0.7	0.73	1.11	0.85	0.92	1.63	1.67	1.24	1.33	1.69	0.93	0	0	0	0	0	0	0	0	0	0	0	0	0	0	0
MSTRG.18285	3.33	3.42	3.85	1.75	1.57	1.62	0.87	0.91	1.26	1.2	1.38	0.68	0.86	0.54	1.23	2.47	1.8	3.86	1.52	3.12	1.2	1.55	0.78	1	1.72	1.2	1.15	1.74	1.15	0.82
MSTRG.18291	0.1	0	0	0.32	0.31	0.72	0.29	0.5	0.63	0.09	0.39	0.5	0.63	0.27	0.1	0.42	0.25	0.51	0.61	0.11	0.57	0.49	0.68	1.33	1	0.56	0.87	0.71	0.86	0.63
MSTRG.18292	49.2	62.89	37.18	0.73	0.9	1.03	0.28	0.63	0.42	0.31	0.44	0.8	0.59	0.57	0.82	12.1	25.5	27.7	4.49	14.96	1.93	3.1	3.55	4.53	1.03	2.05	1.15	3.28	1.92	1.42
MSTRG.183	2.94	1.96	2.85	4.25	3.94	2.97	4.59	3.39	3.81	2.79	2.95	3.21	5.03	3.16	3.19	7.6	3.67	4.88	2.38	3.01	2.99	2.34	2.1	2.41	2.44	1.91	2.17	5.13	3.41	3.43
MSTRG.18304	0	0	0.28	0.26	0.34	0.15	0.24	0.36	0.17	0.14	0.08	0.25	0	0.15	0.08	0.52	0.67	1.26	2.23	0.64	2.77	2.57	0.98	1.7	1.47	0.92	0.71	1.73	1.18	2.16
MSTRG.18305	0.23	0	0	0	0	0	0	0	0	0	0.29	0.47	0	0	0	0	0.73	0.48	1.41	0.53	0.23	1.71	0.77	1.42	0.29	1.38	0.32	0.64	1.07	0.19
MSTRG.18331	0	0	0	0	0	0	0.64	0.37	0	0.82	0.63	0	0	0	0	0.7	2.75	0.66	0	0.77	0.64	0	0	0	0	0	0	0	0	0
MSTRG.18349	27.74	14.79	27.97	34.15	24.55	14.17	34.13	11.08	33.91	10.69	19.38	43.86	55.58	16.5	35.68	14.16	1.9	15.34	15.91	18.24	9.86	14.23	5.67	9.38	15.89	6.7	9.99	12.2	10.06	7.2
MSTRG.18352	0	0	7.98	6.71	0	0	0	0	0	6.56	0	0	0	0	0	0	0.16	0	0	0	0	0	0	5.56	0	0	0	0	0	5.13
MSTRG.18353	77.99	40.26	63.82	28.98	36.51	18.83	25.55	1.17	15.06	0	11.69	18.82	25.3	6.61	10.29	21.73	5.16	11.93	21.92	23.13	17.7	19.28	3.2	0.7	17.02	5.71	17.62	20.93	11.38	2.32
MSTRG.18354	0	0.23	0	0.17	0.57	0.37	1.26	0.69	0.81	3.12	0.56	0.08	0.91	3.86	2.42	0.08	0	0	0.15	0	1.14	0.31	0.14	0.08	0	0	0.32	0.16	0.07	0.23
MSTRG.18364	1.88	1.74	1.47	0.8	1.57	0.48	0.73	0.47	0.11	0.47	0.21	0.43	0.45	0.68	0.11	0.11	0.26	0.55	0	0.36	0.2	0.32	0.09	0.1	0.53	0.4	0.41	0.43	0.51	0.19
MSTRG.18371	1.31	1.29	1.22	0.57	0.85	0.18	0	0.04	0	0	0	0	0.14	0	0	0.57	1.88	2.47	0.81	1.05	0.5	0.53	0.63	0.32	0.2	0.25	0	0.54	0.71	0.37
MSTRG.18374	0.41	0	0.64	0.59	0.34	0.72	0.54	0.36	0.59	0.99	1.24	0.64	0.33	0.79	0.57	0.68	1.18	0.49	0.89	0.72	0.68	0.86	0.89	1.36	0.64	1.95	1	0.89	1.3	1.75
MSTRG.18387	1.23	0.59	0.32	1.83	5.34	4.56	10.79	21.62	10.19	43.97	21.15	10.31	23.69	71.97	24.46	0.12	0	0.27	0	0	0.21	0.51	0.45	0.65	0.28	0.65	0.42	0.72	0.27	0.42
MSTRG.18399	0	0.1	0.11	0.31	0.7	0.26	0.19	0.3	0.1	0.08	0.28	0.19	0.1	0.52	0.4	0.61	1.34	0.59	0.78	0.33	1.18	1.61	1.73	0.91	1.63	2.52	1.39	1.36	1.66	1.22
MSTRG.18409	0	0	0	0	0	0	0	0	0	0	0	0	0	0	0	2.58	0	1.71	4.55	4.23	3.44	3.9	0.98	1.27	2.78	0	1.6	0.9	1.4	0.31
MSTRG.18410	0.07	0.28	0	0.07	0.1	0	0.14	0	0.07	0	0.07	0.07	0.13	0	0	0.29	0	1.14	1.53	0.78	1.17	1.34	0.29	0.57	1.03	0.26	0.7	0.56	0.72	0.12
MSTRG.18411	0	0	0	0	0	0	0	0	0	0	0	0	0	0	0	0.41	0	1.19	1.15	1.74	1.62	2.15	0.27	0.81	1.86	0.11	1.12	1.22	1.16	0.65
MSTRG.18441	106.03	104.68	116.36	38.12	34.81	23.27	63.82	44.18	55.01	14.46	22.68	28.55	51.97	29.09	52.37	121.09	66.44	131.62	88.91	150.03	55.86	86.03	80.52	93.73	78.96	81.15	66.56	72.68	80.02	55.27
MSTRG.18442	11.19	12.04	13.29	2.32	2.64	2.95	8.04	12.72	5.76	8.92	4.37	1.39	4.82	7.4	5.43	15.87	49.46	11.73	8.48	14.28	5.26	6.75	12.26	10.88	10.88	14.1	11.82	9.03	9.45	7.58
MSTRG.1845	0	0	0	0	0	0	0	0	0	0	0	0	0	0	0	0	0	0	0	0	0	0	0	0	0	0	0	0	0	0
MSTRG.18451	0	0	0	4.13	0	0	0	0	0	0	0	0	0	0	0	0	0	0	0	0	0	0	0	0	0	6.81	0	0	0	9.85
MSTRG.18452	0.26	0	0.59	0.82	0.26	0	0.25	0.3	0	1.07	0.73	0.64	2.97	0.56	0.81	0	0	0	0	0	0.24	0	0	0	0	0	0	0.26	0.24	0
MSTRG.18453	58.41	69.39	66.02	63.16	63.67	56.69	27.91	38.21	34.28	36.97	27.59	33.62	25.13	28.93	28.25	25.08	60.49	22.64	23.5	23.69	25.91	19.22	17.2	16.2	17.74	17.47	15.06	15.18	14.95	12.77
MSTRG.1846	0	0	0	0.25	0.04	0	0	0	0	0.62	0	0	0	0	0	0	0	0	0	0	0	0	0.1	0	0	0	0	0	0	0.11
MSTRG.18509	13.49	5.58	2.48	78.06	155.38	88.38	9.27	127.24	4.92	46.6	29.12	12.9	3.42	49.03	9.23	27.61	122.31	52.24	61.14	29.52	64.72	63.84	109.71	55.5	45.09	40.92	63.73	47.12	30.81	72.95
MSTRG.18517	0	0	0	0.22	0	0	0	0	0.25	0	0	0	0	0	0	0	0	0	0.07	0	0	0.43	0	0	0	0.2	0	0	0	0
MSTRG.18527	9.24	9.81	8.8	8.46	11.73	12.99	7.78	12.91	9.16	15.49	8.42	10.22	8.74	9.5	7.51	7.82	21.96	10.02	9.96	7.76	9.44	9.21	14.66	12.06	14.57	13.03	14.27	14.42	13.63	15.24
MSTRG.18539	0.82	0	0.49	0.68	0.22	0.11	0	0	0.83	0.05	0.05	0.43	0.31	0.05	0.12	3.6	0.13	4.54	3.48	5.17	1.26	2.1	0.04	0.29	2.3	0.38	1.01	1.17	0.78	0.29
MSTRG.18545	0.2	0	0.07	0	0	0.12	0.25	0.04	0.69	0.12	0.57	0.26	0.34	0.47	0.47	1.87	0	2.76	2.37	2.71	1.54	1.48	0.45	0.86	0.52	0.68	0.38	0.4	0.44	0.3
MSTRG.18549	13.4	0.99	17.44	22.73	19.07	4.65	4.17	1.25	8.26	1.58	1.54	7.85	13.76	0.81	5.48	14.7	0.38	18.71	34.31	20.34	14.91	22.93	2.96	11.62	14.9	2.93	6.86	10.19	10.18	3.08
MSTRG.18550	5.08	25.78	4.36	33.01	36.96	66.71	29.69	39.75	23.51	41.61	36.07	35.61	16.32	35.55	27.97	5.67	37.28	2.54	7.12	1.51	31.25	32.41	64.18	53.53	24.53	50.32	34.93	38.02	42.5	56.71
MSTRG.18559	49.61	53.74	47.86	49.25	55.02	46.13	47.54	41.27	48.53	39.56	40.08	42.2	37.24	34.65	29.59	49.64	82.36	52.23	70.31	51.68	64.64	57.27	65.01	65.07	59.83	54.96	53.64	52.32	61.76	52.57
MSTRG.18561	0.69	1.19	0.76	3.93	1.71	1.32	0.62	1.84	1.2	2.8	0.97	1.14	1.23	2.6	0.5	1.72	1.87	0.5	1.82	1.14	1.54	1.55	1.54	2.08	0.95	1.85	1.24	1.94	1.73	2.55
MSTRG.18577	0	0	0	0	0	0	0.2	0	0	0	0.19	0	0	0	0	0	0	0	0	0	0	0	0	0	0	0	0	3.68	0.58	0.53
MSTRG.18601	0	0	0	0	0	0	0.04	0	0.04	0.04	0	0.04	0.04	0.04	0.1	0.82	0.6	0.81	1.29	1.48	0.95	1.33	0.64	0.53	0.86	0.74	0.77	0.61	0.9	0.82
MSTRG.18605	0.41	0.58	0.4	0.74	0.84	0.32	1.06	0.86	1.37	0.63	0.64	0.93	0.91	0.28	0.76	0.65	0.29	0.59	0.75	0.54	0.74	0.78	1.18	0.87	1.98	1.86	1.92	0.93	1.98	1.3
MSTRG.1861	2.54	2.51	6.2	8.32	5.65	7.57	4.08	3	6.61	1.73	2.02	4	2.3	0.93	2.28	0.74	0	0	0	0.92	0	1.36	0.29	0	0	0	0.35	0	0.67	0
MSTRG.1864	0	0.13	0	0	0	0.23	3.42	2.57	5.3	1.45	3.08	2.15	11.22	7.62	8.07	0	0	0.47	0	0	0.21	1.89	0.25	0.93	1.62	2.83	3.53	5.74	3.68	3.09
MSTRG.18641	1.97	2.76	2.62	3.92	3.05	3.42	2.92	2.55	3.13	1.18	1.43	2.65	2.3	1.32	1.7	2.28	3.29	2.3	3.69	1.95	3.21	5.28	6.4	6.99	5.32	5.35	5.02	4.74	5.94	6.09
MSTRG.18649	64.06	65.06	73.94	44.71	38.75	32.03	26.96	25.02	25.85	16.78	20.14	23.07	21.73	21.02	28.13	42.55	33.57	27.79	17.87	35.67	18.63	11.13	9.9	8.11	10.25	13.47	11.65	12.26	11.87	10.05
MSTRG.18654	4.08	3.18	2.48	7.93	5.78	7.97	5.32	4.36	4.48	5.9	4.68	4.48	4.38	3.73	4.47	0	0	0	0.1	0.06	0.05	0.1	0.04	0	0	0.05	0	0	0	0
MSTRG.18666	2.08	1.31	1.81	1.63	1.45	1.16	1.14	0.78	1.27	0.56	0.75	0.99	0.99	0.42	0.83	1.9	0.42	1.95	1.43	1.65	0.92	1.11	0.71	0.84	0.77	0.9	1.03	0.92	0.89	0.8
MSTRG.18697	7.27	4.97	7.99	9.9	6.58	4.53	12.15	2.93	10.81	1.08	4.05	8.32	12.62	2.55	8.54	4.96	0.75	4.95	6.42	4.98	3.76	5.79	2.85	6.98	6.77	4.8	5.55	5.26	5.41	3.53
MSTRG.18699	0	0	0	0	0	0	0	0	0	0	0	0	0	0	0	0.65	0	0	0.81	0.46	0.63	0	0	0.54	0	0.42	0	0.37	0.28	0
MSTRG.18709	0	0	0	0	0	0	0	0	0	0	0	0	0	0	0	0.53	0	0.68	0	0	0	0	0	0	0	0	0	0	0.09	0
MSTRG.18713	2.81	1.96	2.47	2.92	1.99	1.41	1.6	0.47	1.32	0.14	0.36	0.66	0.71	0.11	0.54	0.03	0	0.03	0.11	0.05	0.05	0.08	0.03	0.06	0.08	0.07	0.08	0.15	0.15	0.11
MSTRG.18719	0.55	0.45	0.51	0.28	0.47	0.16	0.43	0.17	0.19	0.24	0.26	0.45	0.19	0.24	0.46	1.98	2.27	1.46	0.99	1.3	1.93	0.96	0.69	0.76	1.24	0.59	1.2	0.81	0.94	0.32
MSTRG.18720	0	0	0	1.62	0	1.19	0	0.65	0	0	0	2.89	6.63	1.19	0	1.48	0	0	3.09	0	0	2.71	1.21	1.47	1.35	0	3.06	0	1.27	1.12
MSTRG.18726	0.6	0.84	1.43	0.44	0.35	0.67	0.4	0.42	0.35	0.22	0.24	0	0.35	0.3	0.17	0.53	2.4	1.37	0.67	0.66	0.47	0.33	0.5	0.39	0.75	0.7	0.24	0.84	0.72	0.15
MSTRG.18728	0.72	1.89	2.71	0.5	1.43	0.41	2.48	0.96	1.77	0.59	0.45	0.94	1	0.41	1.73	0.25	0.18	0.47	0.24	0.54	1.11	0.23	0.39	0	0.46	0.43	1.84	0.47	0.22	0.2
MSTRG.18739	0.19	0.32	0.36	0.2	0.53	0.62	0.61	0.4	0.59	0.67	0.36	0.63	1.37	1.36	1.22	0.33	0.36	0.77	1.39	0.35	0.53	1.24	2.16	1.95	3.13	4.08	2.4	2.53	3.98	2.19
MSTRG.18748	0.13	0	0.1	0.26	0.1	0.14	0.06	0.1	0.03	0	0	0.06	0.03	0	0	0.36	0.21	0.57	0.92	0.72	0.34	1.51	0.48	1.27	0.68	0.32	0.17	0.19	0.56	0.43
MSTRG.18783	4.89	7.01	5.99	4.92	4.18	4.12	3.32	3.17	4.26	1.2	2.09	1.8	2.9	1.21	2.06	1.22	1.96	2.61	2.82	2.77	0.99	1.49	1.59	1.51	1.7	1.26	0.96	0.65	1.32	0.59
MSTRG.18784	1.85	1.81	0	0	6.49	2.94	0	0	2.09	0	0	0	0	0	0	0	13.21	0	0	0	0	0	0	1.82	0	0	0	1.88	0	0
MSTRG.18800	0	0	0	0	0.7	0	0.26	0	0.81	0	0	0	2.24	0	1.58	0	0	0	0	0	0	0	0	0	0	0	0	0.74	0	0.57
MSTRG.18827	11.35	10.58	10.32	11.73	13.56	15.75	13.66	12.78	19.61	17.55	15.86	17.54	17.82	15.02	21.95	13.67	12.37	13.26	12.84	17.39	14.33	7.76	5.96	6.48	9.58	8.62	8.43	11.01	7.74	9.25
MSTRG.18829	0	0	0.13	0	0	0	0	0	0	0	0	0.06	0	0	0	21.15	15.98	20.44	23.9	16.87	23.11	25.86	24.15	29.25	32.16	21.53	28.58	29.71	27.34	32.24
MSTRG.18830	0.03	0.09	0.03	0.03	0	0	0	0	0.06	0	0	0.06	0.03	0.03	0	4.86	6.08	6.43	3.77	4.42	2.97	4.22	3.88	4.73	3.02	3.78	3.36	3.22	3.37	2.97
MSTRG.18848	0.1	0	0	0.1	0.1	0.13	0.14	0.37	0	0.17	0.23	0.43	0.25	0.04	0.14	0.25	0.08	0.2	1.77	0.21	0.89	2.39	2.34	1.74	3.37	4.3	3.57	3.11	1.32	2.27
MSTRG.18852	0	0	0	0	0	0	0.48	0.37	0.24	4.15	3.06	1.07	3	4.9	1.55	0	0	0	0	0	0.19	0.19	0.24	0.23	0.36	0.45	1.24	5.53	2.24	4.14
MSTRG.18853	2.53	3.23	3.56	5.53	4.95	7.37	4.83	6.96	6.56	6.57	5	5.87	4.97	3.96	3.85	5.52	6.87	5.65	8.2	5.35	5.45	8.71	11.55	10.93	8.78	13.14	11.42	11.59	12	11.16
MSTRG.18854	1.65	1.31	1.53	0	0.37	0	0.11	0.12	0.08	0	0.25	0	0.68	0.6	0.42	4.49	0	3.43	2.16	2.64	1.64	1.37	0.72	0	1.61	1.41	2.05	2.82	4.23	5.19
MSTRG.18856	1.27	2.65	1.47	0.89	1.64	1.43	4.38	7.08	5.06	12.39	7.47	2.75	6.31	11.97	8.53	0.43	1.22	0.93	1.28	0.49	5.19	3.18	2.04	1.22	4.45	3.03	8.4	2.95	1.16	4.8
MSTRG.18869	0.1	0	0.24	0	0.13	0	0.1	0.06	0.12	0	0.09	0.09	0	0	0.32	0	0	0.08	0	0	0.1	0	0	0	0	0	0	0	0	0
MSTRG.18870	0	0.12	0	0.32	0.9	0.26	1.51	1.11	1.07	1.54	1.04	0	0.83	3.09	2.97	0	0.21	0	0	0.13	0.31	0	0.19	0.11	0.69	0.73	0	0.25	0.24	0.15
MSTRG.1888	0.56	0.18	0.21	0	0	0	0.18	0	0.19	0	0	0	0	0.32	0	0.19	0.57	0.73	2.4	0.83	0.69	1.94	0.61	0.53	0.36	0	0	0.37	1.38	0
MSTRG.18889	0.89	0.29	0.34	0	0.87	0.25	0	0.99	0.63	0	0.83	0.29	0	2.03	0.92	0.91	2.42	1.72	0.59	2.33	1.65	0.28	1.67	1.12	0.84	1.06	1.43	2.05	1.37	0.73
MSTRG.18899	0	1.02	0.84	0	0.44	0	0.75	0.77	0.45	0	0.82	0	0	0	0.88	0.22	0.57	0	0	0.49	0.52	0.25	0.19	0.49	0.27	0.2	0.28	0	0	0.36
MSTRG.18900	26.51	21.31	39.44	65.66	75.33	15.78	116.25	0.56	62.81	0.62	15.67	56.19	205.84	2.24	178.44	6.46	0	0	0.56	1.17	12.36	3.49	0	0.51	0	1.51	3.14	0	1.7	0
MSTRG.18916	0	0	0.29	0.79	0	0.21	0.24	0.14	1.07	0.21	0.24	0.74	1.05	0.22	0.52	0	0	0	0	0	0	0	0	0.24	0.96	0	0.24	0.25	0.23	0
MSTRG.1892	0.47	0.57	1.05	2.18	1.8	2.63	1.17	0.8	1.62	0.69	0.59	0.73	0.75	0.66	0.39	7.4	5.1	8.79	11.35	7.63	8.27	10.79	10.04	10.34	10.89	8.9	9.25	9.91	9.43	8.84
MSTRG.18920	0	0	0	0	1.12	0	0	0	0	0	0	0	0	0	0	3.73	0	0	0	2.9	0	3.42	1	0	5.67	0	0	0	0	0.94
MSTRG.18936	0.04	0	0.09	0	0.04	0.07	0	0.05	0	0	0.07	0	0.04	0.1	0.12	0	0	0	0.27	0	0.11	0.49	0.26	0.39	0.76	0.93	0.36	0.72	0.51	0.74
MSTRG.18954	0	0	0	0	0	0	0	0	0	0	0	0	0	0	0	3.37	0.16	5.21	4.3	4.19	1.53	3.98	1.03	2.61	2.89	1.85	3.15	2.33	1.95	0.34
MSTRG.18983	1	1.67	0.91	0	0	0	0	0	0	1.62	0	0	0	0.1	0	0	1.02	0.15	0	0.61	0	0.98	0.47	0.76	1.1	0	0	0.23	0.52	2.37
MSTRG.18991	1.04	0.89	1.04	0.84	0.91	0.91	0.44	0.38	0.28	0.62	0.47	0.36	0.27	0.42	0.26	0.27	0.72	0.29	0.25	0.37	0.37	0.17	0.23	0.11	0.16	0.2	0.13	0.22	0.15	0.16
MSTRG.18998	3.52	0.72	5.71	5	0.11	0	0.22	0	6.65	0.36	0	0	0	0	1.59	8.67	0	3.63	2.58	5.22	0	1.65	0	0	0	0	0	0	0	0.13
MSTRG.18999	3.75	12.08	1.16	0.61	1.65	32.96	3.08	74.65	1.77	146.88	33.74	5.11	1.45	66.66	3.17	2.42	157.2	1.68	2.1	1.29	3.48	4.62	54.03	12.4	7.51	47.34	2.95	11.86	7.74	43.96
MSTRG.19010	2.21	1.96	4.9	6.61	5.01	1.64	4.63	0.06	4.53	0.18	0.3	2.25	4.05	0	2.11	1.19	0.08	2.19	1.65	2.19	1.25	1.2	0.44	1.36	1.22	0.19	0.79	0.52	0.88	0.09
MSTRG.19017	0	0	0	0	0	0	0	0	0	0	0	0	0	0	2.31	0	0	3.78	6.72	2.5	6.48	3.85	0	0	0	0	6.72	2.19	0	3.21
MSTRG.19018	0	0.57	0.35	0	0.62	0	0	0.27	0.31	1.68	1.74	0	3.11	4.97	0.68	0	0	0	0	0	0	0	0.24	0	0	0	0	3.15	2.72	0.67
MSTRG.19019	0	0	0	0	0	0	0	0	0	0	0	0	0	0	0	0	0	0	0	0	0	0	0.25	0.2	0	0	0	0	0	0.02
MSTRG.19020	0	0	0	0	0	0.31	0.35	0.6	0.8	2.36	3.09	1.09	5.49	5.69	4.28	0	1.62	0	0.37	0	0.7	0	0.3	0.32	0	0.33	0.72	3.97	2.38	3.12
MSTRG.19021	0	0	0	0	0.42	0	0.17	0	0.16	1.25	1.99	0	0	0	0	1.78	0	0.71	0	0	0	0	0	0	0	0.74	0	4.23	0	0.76
MSTRG.19022	0	0	0	0	0.05	0	0	0	0	0	0	0	0.53	0	0.19	0.06	0	0	0	0	0	0.18	0	0	0.18	0	0.1	0.62	0.02	0
MSTRG.19023	0	0	0	0	0	0	0.13	0.32	0	2.84	2.25	0.35	3.94	3.13	0.72	0	0	0	0	0	0.06	0	0.05	0.04	0.02	0.03	0	3.41	1.36	1.49
MSTRG.19068	0.41	0.34	0.35	0.35	0.1	0.7	0.39	0.86	0.39	0.32	0.13	0.37	0.18	0.56	0.43	1.36	1.84	1.81	1.12	1.32	1.72	1.68	1.12	0.58	1.07	1.15	1.11	1.08	1.11	1.06
MSTRG.19069	0.79	0.85	1.41	1.85	1.15	0.28	0.13	0.42	0.36	0.09	0.41	0.27	0.48	0	0.21	0.21	0.31	1.14	0.99	0.69	0.46	0.48	0	0.1	0.24	0.35	0.28	0.33	0.71	0.19
MSTRG.19085	6.54	1.6	1.86	1.77	0	0	0	1.39	1.84	11.26	2.88	1.59	5.43	2.59	7.02	1.61	0	0	0	1.89	0	0	2.64	0	1.47	0	0	0	1.38	1.22
MSTRG.19088	3.91	4.57	3.73	0.53	0.53	0.1	0	0.22	0.06	0.3	0.27	0.11	0	0	0	2.71	7.28	7.35	0.9	6.05	0.47	0.11	0.91	0.58	0.11	0.16	0.16	0.22	0.37	0.15
MSTRG.19089	1.93	1.96	1.03	0.48	0.2	0.35	0	0.33	0.13	0.11	0.06	0.13	0.2	0.12	0.13	2.11	6.3	3.64	0.52	3.46	0.42	0.32	0.56	0.55	0.13	0.12	0.31	0.39	0.19	0.06
MSTRG.19090	2.71	4.32	3.95	1.24	0.75	1.01	0.09	0.16	0.1	0.03	0.03	0.03	0	0	0	1.67	1.79	4.18	0.75	3.05	0.96	0.21	0.08	0.29	0.06	0.03	0.03	0.03	0.15	0
MSTRG.19095	15.92	22.87	18.79	17.36	19.84	19.89	17.53	17.01	18.36	18.39	20.76	18.65	14.82	21.19	18.42	23.74	37.43	28.84	25.34	23.74	23.89	22.05	22.72	20.04	25.36	22.58	26.01	25.35	24.63	22.64
MSTRG.191	0	0	0.09	0	0	0	0	0	0.08	0	0	0	0	0	0	1.94	0.21	1.2	3.04	1.99	1.4	2.79	0.61	1.3	1.89	0.42	1.11	0.89	0.8	0.61
MSTRG.19126	0.32	0.41	0.4	0.7	1.18	0.87	0.79	1.09	1.01	1.32	0.39	1.12	1	0.65	1.09	0	0.04	0.16	0.46	0.11	0.29	0.15	0.31	0.29	0.05	0.38	0.24	0.15	0.2	0.37
MSTRG.19128	0	0	0	0	0	0	0	0	0	0	0	0	0	0	0	0.66	12.09	2.45	3.98	2.25	2.49	3.03	6.25	3.17	4.24	4.06	1.94	0.65	5.85	3.58
MSTRG.19147	0.93	1.96	0.74	0.41	0.67	0.69	1.12	0.4	0.27	1.01	0.37	0.39	0.41	0.12	1.34	0.68	0.52	1.05	0.26	1.32	0.61	0.25	0.55	1.36	1.53	0.72	0.37	0.65	1.24	0.35
MSTRG.19148	15.5	18.08	21.12	9.64	7.24	11.52	5.27	4.84	5.57	2.3	1.72	2	2.89	1.19	2.14	17.6	23.97	21.52	10.49	19.96	10.14	7.08	4.59	6.68	5.21	4.5	4.19	5.03	6.24	4.66
MSTRG.1915	0.61	0.6	0.14	1.26	1.86	1.69	0.8	0.52	1.01	1.25	1.6	1.43	0.37	1.17	1.73	0.88	1.16	1.09	1.32	0.4	0.79	1.28	0.1	0.91	0.94	0.44	0.57	0.36	1.02	0.64
MSTRG.19155	1.31	1.57	1.03	1.36	1.64	1.46	1.29	1.36	1.13	0.29	0.44	0.92	0.53	0.34	0.61	0	0	0	0	0	0	0	0	0	0	0	0	0	0	0
MSTRG.19156	0	0.17	0	0	0	0.08	0	0	0	2.35	0.99	0.17	0.09	1.7	0.26	0.09	0.21	0.18	0	0.19	0	0	0	0	0	0	0	0	0	0
MSTRG.19158	1.16	0.94	1.49	0.58	0.41	0.35	0.37	0.25	0.48	0.31	0.19	0.43	0.44	0.21	0.28	2.92	4.09	2.6	1.44	2.55	1.57	1.15	0.77	0.62	0.66	0.59	0.85	0.91	0.63	1.44
MSTRG.19163	55.74	63.62	55.78	55.9	59.76	67.95	50.83	57.64	54.15	64.65	61.57	60.84	54.75	49.69	49.26	56.77	79.5	69.72	71.04	57.97	68.26	64.82	66.66	66.3	60.11	68.36	62.29	50.66	62.62	60.83
MSTRG.19164	0.2	0.28	0.13	0.17	0.84	0.54	0.65	0.7	0.66	1.03	1.07	1.63	0.94	0.47	0.68	0.25	0.2	0.37	0.64	0.13	0.37	0.9	1.06	0.89	1.11	1.31	1.05	0.96	1.52	1.54
MSTRG.19174	0	0	0	0	0	0	0	0	0	0	0	0	0	0	0	0	0	1.56	0	4.07	0	0	0	0	0	0	0	0	2.94	0
MSTRG.19177	0	1.24	0.9	2.46	3.2	1.56	1.61	1.04	0.56	0.21	0.74	0.93	1.28	0.23	0.82	0.81	0.23	0.77	0.53	0.75	0.9	0.25	1.28	1.41	0.25	0.3	0.25	0.66	0.58	0.66
MSTRG.19183	0.82	3.09	0.31	0.28	0.8	0.23	0.51	0.15	0	0	0	0	0.28	0	0	1.11	0.23	2.11	0	2.21	0.76	0.26	0.66	0	0.26	0	0	0.27	0	0.68
MSTRG.19184	0	2.03	0	4.56	0	0	1.74	0.84	0	2.78	1.81	1.98	0	0	2.23	0	6.05	3.65	2.15	0	2.07	0	3.39	8.14	1.84	0	4.3	2.11	8.58	1.54
MSTRG.19191	7.19	4.29	8.8	8.15	4.31	1.52	6	0.76	4.66	0.61	0.89	4.68	5.1	1.82	3.7	4.65	0.38	5.54	6.51	7.82	2.89	3.96	1.78	2.96	3.6	1.4	2.78	2.3	2.64	1.79
MSTRG.19222	2.95	2.6	3.66	7.63	5.59	5.61	5.22	2.06	4.54	1.31	1.61	3.73	3.43	1.53	2.67	2.09	0.62	2.83	4.72	2.58	1.98	4.55	2.64	5.03	4	3.22	3.19	2.86	3.7	2.29
MSTRG.19225	2.41	2.3	0.77	0.72	0	1.95	0.87	0.34	0	0	0.31	0	0	0	0	74.45	8.09	67.91	24.79	43.98	33.26	9.36	9.08	9.06	4.79	5.68	6.51	2.09	2.79	4.65
MSTRG.19244	1.27	1.25	1.4	1.2	1.51	2.3	1.59	1.85	1.58	1.95	0.74	1.45	0.54	0.56	2.66	2.94	3.19	2.84	3.23	2.21	3.4	2.33	1.14	2.25	3.69	1.83	1.99	2.08	3.06	2.97
MSTRG.19246	0.52	0.74	0.42	0.56	0.69	0.28	0.76	0.34	0.37	0.12	0.23	0.53	0.54	0.12	0.52	1.13	0.36	1.01	2	0.81	1.29	1.68	1.01	1.24	1.29	0.96	1.1	0.74	1.07	0.73
MSTRG.19257	1.35	1.24	2.63	2.53	1.04	4.37	3.98	4.96	5.61	0.52	0.42	0.36	0.28	0.25	0.41	0.73	1.1	2.01	7.66	0.85	9.7	2.79	1.4	5.41	1.21	1.86	2.57	0.86	1.43	0
MSTRG.1926	2.4	1.86	2.25	1.43	1.15	0.65	0.47	1.14	1.3	0.64	1.06	0.25	1.29	0.99	1.91	1.04	0.5	1.75	1.24	0.83	0.46	1.68	2.81	1.99	1.46	2.29	2.25	3.1	3.17	1.54
MSTRG.19268	9.86	6.94	8.27	17.15	14.3	12.52	9.31	2.59	8.74	2.33	4.92	7.34	8.16	2.95	6.3	5.19	2.27	6.04	11.46	3.53	2.59	5.31	2.44	6.47	6.21	3.7	4.94	4.6	3.99	2.55
MSTRG.19269	1.29	0	1.47	4.16	3.48	3.09	2.27	0.58	4.33	2.74	3.46	7.5	0	0	0	0	0	1.17	2.65	2.99	0	0	0	2.53	1.17	1.15	0	1.3	0	0
MSTRG.19270	2.15	5.83	9.85	16.35	3.58	7.52	1.5	3.32	3.51	2.49	2.97	5.79	4.03	2.25	7.41	1.09	1.51	1.02	1.09	0	0.51	1	3.86	1.04	0.5	0.48	1.59	1.07	1.46	2.56
MSTRG.19272	7.63	6.27	9.4	14.08	2.66	2.37	5.4	0	1.65	0	4.2	8.72	3.01	2	2.76	4.43	0	2.62	2.8	4.29	5.77	2.7	2.37	2.91	0	0	0	1.48	0	0
MSTRG.19274	0.84	0.64	0.77	1.52	0.87	0.47	1.08	1.3	1.28	0.38	0.41	0.76	0.84	0.54	1.36	0	0	0.16	0	0	0.48	0.16	0.39	0	0.15	0	0.7	0.1	0.29	0.19
MSTRG.1928	1.89	0	2.14	6.19	4.59	0	6.38	0	0	0	3.31	0	0	1.49	2.03	3.21	0	4.71	1.41	6.57	1.85	9.67	1.53	1.97	8.42	5.1	1.95	0	6.19	7.03
MSTRG.19288	2.85	3.33	4.99	5.63	4.01	4.47	4.26	4.92	3.67	4.38	6.93	2.03	5.52	2.54	3.94	8.86	1.92	7.95	11.26	5.98	9.39	15.59	10.28	12.88	12.13	10.01	8.23	8.99	8.27	8.35
MSTRG.1929	1.96	2.07	3.01	3.43	2.26	2.5	2.99	1.97	2.81	1.01	1.53	2.36	2.36	1.7	2.01	0.99	0.63	1.16	1.95	0.83	1.57	0.79	1.26	1.32	1.67	1.14	1.31	1.05	1.34	1.02
MSTRG.19295	0.12	0	0.35	0.34	0.13	0.18	0	0.13	0	0	0.04	0	0.13	0	0.09	0	0.24	0.19	0	0	0	0	0	0	0	0	0	0	0	0
MSTRG.19300	4.64	4.44	4.71	7.55	6.92	5.37	4.82	1.99	5.23	1.85	2.87	4.66	4.07	2.69	3.4	5.67	2.08	7.19	11.35	7.55	8.82	10.79	6.29	12.3	13.22	8.82	11.43	11.54	10.98	9.04
MSTRG.19301	0.54	0.33	0.22	0.82	0.28	0.35	1.69	0.14	1.96	0.35	0.97	4.45	10.84	0.8	6.65	0	0	0	0.07	0.22	0	0.13	0.17	0	0	0	0	0.07	0.11	0
MSTRG.19302	0.13	0.13	0.44	0.14	0	0	0.5	0	1.4	0	0.27	0.74	2.51	0.12	1.81	0.41	0	0	0.26	0	0	0	0	0	0	0	0	0	0	0
MSTRG.19305	91.02	101.86	79.81	84.64	65.05	103.4	62.34	88.21	70.74	79.56	94.27	111.18	90.24	79.81	87.97	83.87	79.09	71.43	82.13	75.55	64.97	62.25	62.22	53.79	94.78	91.46	81.35	85.22	91.44	85.59
MSTRG.19306	13.71	34.9	25.41	16.83	21.25	20.13	23.38	13.84	48.24	29.14	25.9	22.75	22.51	17.74	10.74	23.16	4.29	15.86	20.75	23.42	2.97	6.15	12.59	17.53	27.93	32.78	16.14	24.06	11.5	9.39
MSTRG.19319	0	0	0	0	0	0	0	0	0	0	0	0	0	0	0.15	0	0.6	0	0	0	0	0	0	0	0	0	0.15	0	0	0
MSTRG.19320	0	0.12	0.05	0.07	0	0	0	0.02	0	0.08	0.26	0.19	0.59	0.04	0.15	0	0.07	0.03	0.2	0	0	0.21	0	0	0.09	0.14	0	0.47	0.36	0.19
MSTRG.19336	0.13	0.08	0.14	0.62	1.19	0.57	8.52	13.78	8.96	49.5	36.49	17.25	39.17	75.28	31.44	0	0.1	0	0.67	0.09	1.04	3.82	5.97	3.39	8.39	11.25	12.49	17.9	13.41	21.68
MSTRG.19344	0	0	0	0.21	0.66	0.21	0	0	0	0.13	0.09	0	0.13	0	0.23	2.03	0.93	2.21	1.43	2.46	0.85	0.63	0.43	0.85	0.25	0.55	0.37	0.78	0.61	0.75
MSTRG.19345	20.52	1.54	8.97	1.71	1.4	5.01	2.72	4.02	3.54	1.09	0	0	0	0	1.69	0	0.3	0	3.26	1.83	0	1.43	3.82	0	2.84	0	0	0	0	1.18
MSTRG.19353	0	0	0	0	0.2	0.26	0	0	0	0	0	0	0	0	0	1.43	0.95	0	5.66	0.11	7.82	17.04	0.91	1.01	15.34	0.36	0.09	0.19	0.65	0.61
MSTRG.19356	2.71	2.18	1.32	6.46	7.77	6.73	3.51	2.7	2.08	1.84	2.15	4.16	0.82	2.42	3.65	0	0	1.85	2.33	0.88	0.72	1.45	0	0.37	1.46	1.38	1.13	0.38	1.06	1.26
MSTRG.19361	2.29	2.06	1.88	3.52	3.47	3.54	2.65	3.05	2.39	2.36	1	0.92	3.03	1.05	1.87	5.62	7.12	3.25	5.18	2.92	3.44	4.01	2.72	2.42	2.24	3.68	1.58	3.26	1.25	3.12
MSTRG.19367	2.9	4.42	2.44	6.41	4.43	4.33	5.88	5.35	3.55	3.57	1.99	5.1	0.66	2.93	3.23	5.39	12.74	2.23	1.75	2.84	5.54	2.71	3.58	1.35	2.18	2.1	0.54	1.26	1.71	1.73
MSTRG.19368	0	0	0	0.27	0	0	0	0	0	0.27	0.25	0	0.55	0.23	0	0	0	0	0	0	0	0	0	0	0	0	0	1.04	0.49	0.44
MSTRG.19378	0	0	0	0	0.29	0.64	0	0.51	0.34	0	0.46	0	0.33	0	0.53	3.81	0.51	2.94	3.27	1.22	2.59	3.61	4.41	2.12	2.15	4.88	5.34	5.08	3.88	3
MSTRG.19379	1.29	1.68	1.31	0.66	0.65	0.78	0.34	0.23	0.29	0.52	0.12	0.25	0.35	0.21	0.51	0.92	1.58	1.06	0.89	1.05	0.49	0.68	0.89	0.89	0.56	0.65	0.8	0.36	0.48	1.04
MSTRG.19380	0.28	1.58	0.64	0.39	1.9	1.98	1.11	1.67	1.6	1.19	3.71	1.73	0.42	2.16	1.23	0	0	0	0	0	0	0	0	0	0	0	0	0	0	0
MSTRG.19383	0	0	0	0	0	0	0	0	0	0	0	0	0	0	0	5.25	0.27	4.97	8.72	3.73	8.67	10.25	9.01	8.51	9.13	4.77	7.32	7.63	7.53	11.42
MSTRG.19391	2.1	1.21	2.07	5.66	4.3	6.34	4.08	3.37	4.28	6.81	8.24	7.33	6.54	5	4.56	1.37	4.53	2.7	5.24	2.26	3.55	4.12	4.95	6.11	5.16	6.49	5.57	6	5.81	5.93
MSTRG.19392	0	0	0	0	0	0	5.42	1.15	2.5	4.32	0	18.48	13.13	22.6	10.96	4.59	0	0	0	2.38	0	20.15	0	10.35	6.55	6.3	0	0	0	5.64
MSTRG.19393	0	0	0	0	0.11	0.1	0	0	0.05	0.66	0	0	0	0.62	0.66	0	0	0	0	0	0	0	0.09	0	0.61	0.66	0	1.56	1.12	0.77
MSTRG.19394	0	0	0	0	0	0	0.45	0.14	0	0.66	0.31	0.58	5.78	0.55	0.74	0	0	0.27	0.12	0	0.13	0	0	0	0	0	0.23	3	1.79	0.78
MSTRG.19395	0	0	0	0	0	0	0.15	0.07	0	0.42	1.18	0.1	2.19	0.95	0	0	0	0	0	0	0.24	0.19	0	0.09	0.12	0.07	0.11	1.19	0	0.44
MSTRG.19398	1.19	0.88	2.56	0.54	2.24	1.68	1.85	0.53	0.85	1.27	1.52	1.29	1.79	0.65	2.82	6.87	0.33	2.01	1.5	3.38	1.8	1.34	2.46	0.33	1.44	0	2.68	0.97	1.5	0.7
MSTRG.19399	1.11	0.63	1.46	0.81	0.45	0.3	0.56	0.44	0.29	0.53	0.12	0.48	0.46	0.1	0.67	5.67	2.87	2.04	0.98	2.17	2.06	1.07	0.57	0.31	0.34	0.56	0.39	0.53	0.2	0.28
MSTRG.19402	0.78	0.51	1.15	0.96	1.74	0.99	0.57	0.1	0.97	2.03	1.11	2.36	2.42	1.45	0.64	0.96	1.16	0.66	1.05	0.91	0.39	1.34	0.09	0.56	0.57	0.55	0.46	8.36	5.18	4.95
MSTRG.19427	0.13	1.2	0.45	0.21	0.21	0.02	0.53	0.87	1.35	0	0.19	0.27	0.28	0.52	0.3	3.98	4.4	3.73	2.19	1.89	2.79	2.12	1.69	2.05	1.66	1.38	2.84	2.29	2.01	1.87
MSTRG.19428	0.92	0.62	0.51	0.46	0	0	0	0.38	0	0	0.08	0.06	0.17	0	0.11	3.36	0	5.22	2.25	4.03	2.52	1.58	0.98	1.44	0.79	0.66	1.03	0.67	0.67	0.5
MSTRG.19429	0	0.34	0.37	0.25	1.06	0.81	0.71	0	0.78	0.13	0	0.19	0	0.18	0	0	6.05	0	0	0.21	0	0	0.76	0	0.11	0	0.05	0	0	0
MSTRG.19430	0.13	0	0	0	0	0.2	0.2	0	0	0.36	0	0.11	0.11	0.29	0	0	0.72	0.1	0.09	0	0.26	0.19	0.32	0	0	0	0	0	0.09	0
MSTRG.19434	0	0	0	0	0	0	0	0	0	0	0	0	0	0.17	0.4	0	0	0.21	0	0.44	0.18	0.41	0	0.55	0.84	0.71	0.78	1.88	1.12	1.84
MSTRG.19435	0	0	0	0	0	0	0	0	0	0	0	0	0.28	0	0	0	0	0	0	0	0.31	0.33	0.71	0.65	1.42	2.17	2.9	11.4	5.3	8.04
MSTRG.19436	4.66	1.82	1.86	4.87	0.42	0.22	0.67	0	2	0	0	0.5	1.23	0	0	0	0	0	0.34	0	0	0.38	0	0	0	0	0	0	0	0
MSTRG.19437	0.23	0	0.12	0.29	0.04	0.18	0.2	0.05	0.08	0	0.12	0.27	2.32	0.19	0.33	0.16	0	0.13	0.38	0.34	0.07	0.31	0.07	0.13	0.41	0.34	0.44	2.68	1.76	0.68
MSTRG.19443	2.14	4.21	2.45	2.45	2.51	3.46	4.4	3.09	3.48	4.71	2.32	3.55	3.29	4.1	3	1.14	0.32	0.95	1.4	0.78	0.36	1.66	0.8	1.75	1.09	0.43	1.11	0.63	1.33	0.84
MSTRG.19444	0.08	0.16	0.36	0.3	0.17	0.33	0.12	0.16	0.12	0.22	0.39	0.2	0.08	0.15	0	1.31	1.14	1.07	1.73	1.25	0.64	1.42	1.35	2.29	1.88	2.11	1.6	1.77	2.11	1.52
MSTRG.19448	0	0	0	0	1.71	3.1	0	0	0	0	0	0	0	0	0	0	0	12.09	4.06	0	1.95	3.52	0	1.92	0	0	4.05	0	1.63	0
MSTRG.19451	13.8	10.84	13.14	21.36	20.07	13.75	15.41	4.94	13.54	2.17	4.91	12.13	13.84	3.89	10.62	19.31	0.73	23.94	33.6	26.04	19.67	27.1	7.65	18.47	29.24	10.47	16.33	17.75	21.01	10.01
MSTRG.19454	0.05	0	0.05	0	0.05	0.01	0.45	0.45	0.23	0.8	0.46	0.38	0.55	1.23	0.45	0.04	0	0	0.46	0.03	0.18	1.7	2.28	1.55	2.86	3.19	2.79	3.52	3.28	2.88
MSTRG.19468	0	0	0	0	0	0	0	0	0	0	0	0	0	0	0	1.09	0	1.11	3.3	2.23	0.92	0.88	0.06	0.05	0.71	0.07	0.06	0.22	0.26	0.06
MSTRG.19469	0	0	0	0	0	0	0	0	0	0	0	0	0	0	0	5.16	35.23	1.52	0.48	0.89	4.57	6.02	5.72	1.13	0	8.28	3.64	0	1.73	2.11
MSTRG.1947	18.28	11.16	18.04	10.12	7.89	1.8	9.52	0.91	12.95	1.52	7.92	4.35	7.65	1.78	4.91	4.48	0	5.99	11.89	7.95	11.49	4.08	5.63	11.21	6.07	4.16	16.68	0	0	3.4
MSTRG.19471	0.23	0.5	0.25	0.18	0.41	0.25	0.75	0.65	0.23	0.45	0.54	0.33	0.86	1.31	0.34	0.82	1.01	1.08	0.73	1.43	0.68	0.98	1.39	0.89	1.5	1.41	1.75	2.23	1.38	2.19
MSTRG.19477	1.5	0	9.78	1.62	0	0	0	0	0	0	0	0	0	1.19	0	2.97	0	4.02	1.54	6.95	0	0	0	0	0	0	0	0	1.27	0
MSTRG.19479	0	0	0	0	0	0	0.23	0	0	0.11	0	0	0	0.11	0	0.26	0.29	0.37	0.49	0.27	0.46	0.59	0.31	0.35	0.12	1.13	0.23	2.45	0.81	0.54
MSTRG.19490	2.4	3.1	2.41	8.53	5.32	6.8	6.24	6.81	8.14	4.6	3.01	7.73	2.82	2.51	2.92	3.82	1.81	1.42	5.97	3.03	6.54	5.74	3.8	4.46	3.75	3.59	3.91	2.24	2.51	1.96
MSTRG.19503	2.53	3.87	3.32	2.42	3.62	4.73	5.45	5.18	4.12	4.82	3.52	3.47	4.37	3.94	5.15	2.6	4.7	4.38	5.52	4.3	5.06	3.93	5.76	5.44	6.43	6.31	5.6	4.23	5.32	5.19
MSTRG.19523	3.59	4.04	4.42	0.41	0.73	0.18	0.68	0.84	0.7	0.25	0.46	0.61	0.65	0.81	0.64	0.99	1.91	1.05	0.19	0.97	0.13	0.1	0.01	0.09	0.47	0	0	0	0	0
MSTRG.19526	0.4	0.78	0.66	2.79	0.68	0.69	6.25	4.99	3.56	1.94	2.42	1.47	2.87	1.86	3.28	24.63	15.43	2.65	42.68	13.65	29.79	46.9	35.87	28.31	34.49	26.41	30.84	16.1	34.72	30.62
MSTRG.19527	0	0	0	0	0.1	0.26	1.19	1.29	0.77	5.57	4.19	1.47	4.75	11	3.32	0	0	0	0	0	0	0.39	0	0	0.2	0.46	0.46	1.87	1.07	1.78
MSTRG.19534	3.05	1.34	1.45	1	0	0.96	1.76	1.94	0	0	2.97	1.63	3.85	0	2.92	0.5	0.23	0.6	1.09	0.68	0.53	1.14	0.24	0.81	0.24	0.4	0.44	0.77	0.27	0.25
MSTRG.1954	9.37	7.91	9.8	8	7.14	6.44	7.23	5.51	6.69	4.16	5.44	6.71	6.6	4.58	5.42	9.44	5.45	8.84	7.76	8.92	7.66	6.64	4.85	5.39	7.35	5.79	6.94	5.7	5.25	4.98
MSTRG.19540	1.66	1.01	3.56	2.38	1.42	0.22	2.04	0	2.9	0	0.36	1.62	2.09	0.11	0.52	3.15	0	3.53	2.77	3.09	1.17	1.22	0.53	1.66	2.95	0.7	1.68	2.63	0.95	0.89
MSTRG.19543	2.34	2.76	2.4	0.53	0.61	0.75	0.49	0.49	0.75	0.68	0.28	0.22	0.19	0.62	0.44	2.13	1.42	1.3	0.43	1.48	0.88	0.92	0.62	0.61	0.69	0.51	0.48	1.01	0.97	0.8
MSTRG.19544	0	0	0	0	0	0	0	0	0	2.85	2.23	0	3.74	4.58	0.69	0	0	0	0	0	0	0	0	0	0	0	0	8.75	0	3.01
MSTRG.19545	0	0	0	1.51	0	0	0	0	1.53	0	0	0.43	0.47	0.37	0.53	1.35	0	0	0.44	1	1.24	0.42	0	0	0.41	1.18	0.86	0	0	0
MSTRG.19546	0	0	0	0	0	0	0	0	0	0	0	0	0.98	0	0	0	0	0	0	0	0	0	0	0	0	0	0	12.28	4.01	6
MSTRG.19547	0	0	0	0	0	0	0.05	0	0	0.14	0	0.05	0.97	0	0.29	0	0	0	0	0	0	0.05	0.08	0	0.25	0.07	0.16	1.9	0.67	0.43
MSTRG.19548	0	0	0	0.03	0.24	0	0.15	0.27	0.88	14.63	10.54	2.16	20.1	23.74	8.69	0.01	0	0	0.03	0	0.52	0.23	0.18	0.17	0.45	0.57	1.02	22.68	8.72	10.56
MSTRG.19549	0	0	0	0	0	0.05	0.39	0	0.37	0.26	1.13	0.35	8.33	0.74	0.59	0	0	0	0	0	0	0.07	0.07	0.09	0.03	0	0.18	7.37	4.35	0.29
MSTRG.19550	0	0.08	0	0	0	0.15	0.74	0.62	1.16	17.99	8.7	1.95	12.94	20.48	6.01	0	0	0	0	0.19	0.8	0.17	0.16	0	0.34	0.16	1.32	13.33	4.81	10.31
MSTRG.19551	0	0	0	0	0.09	0.05	0.49	0.19	0	1.27	3.81	1.1	8.49	3.54	2.4	0	0	0	0	0	0	0.1	0.03	0.16	0.08	0.4	0.25	12.46	6.14	4.72
MSTRG.19554	0	1.66	0	0	1.09	2.58	0	2.8	0	0	1.37	10.64	1.23	2.47	4.19	0	0	1.51	0	0	0	0	0	0	0	0	0.47	0	3.14	0
MSTRG.19555	0	0.05	0	0.05	0	0	0	0	0	0	0	0	0	0	0	38.78	0.04	55.89	46.96	51.07	25.34	21.21	2.88	13.86	13.07	3.9	7.56	11.34	10.58	3.11
MSTRG.19557	10.9	13.44	16.17	14.68	4.59	19.12	16.31	10.77	12.5	6.26	15.31	6.76	10.46	12.05	0	31.31	65.34	71.76	44.81	26.84	7.53	15.04	19.5	20.43	16.29	21.42	12.94	10.65	15.44	23.3
MSTRG.19558	0	0	0	0	0	0	0	0	0	0	0	0	0	0	0	0	0	0.78	1.06	0	0.44	1.26	0.22	1.01	1	0.7	0.29	1.06	0.99	0.87
MSTRG.19559	0	0.72	0.83	0.76	0.35	0.3	0	1.1	0.39	1.15	2.69	1.42	3.82	3.71	0.76	0	0	0.35	0.36	0.82	2.04	0	0.29	1.38	1.03	0.65	0	2.88	2.66	2.12
MSTRG.1956	0	0	0	0	0	0	6.48	0	0	5.16	0	0	0	2.04	0	0	0	0	0	0	0	0	0	0	0	0	0	0	0	0
MSTRG.19560	0	0	0	0	0	0	0	0	0	2.98	8.12	1.78	20.01	5.85	2.62	0	2.2	0	0	0	0	1.67	6.02	1.82	0	0	1.91	46.83	10.83	13.29
MSTRG.19561	0	0	0	0	0	0	0	0	0	0	0	0	0	0	0	0	0	0	0	0	0.04	1.01	0.44	0.77	0	0.42	2.23	3.31	1.91	3.71
MSTRG.19562	0.04	0	0	0	0	0	0.24	0.03	0.19	1.35	0.94	0.22	2.8	2.72	0.86	0.2	0.01	0.09	0.22	0.26	0.07	0.06	0.02	0.04	0.15	0.02	0.06	2.24	0.96	0.8
MSTRG.19563	0	0	0	0.01	0	0	0.04	0.02	0.14	0.65	0.46	0.22	3.28	0.66	0.66	0	0	0	0.04	0	0.03	0.06	0	0.05	0.03	0.07	0.08	1.67	1.09	0.65
MSTRG.19564	0	0	0	0	0	0	0.61	0.62	0.23	2.84	4.82	2.94	11.4	5.95	4.55	0	0.16	0	0	0	0.2	0	0	0	0	0	0	0.21	1.2	0.18
MSTRG.19565	0	0	0	0.23	0.88	0.18	1.05	0.41	1.73	0.29	0.61	1.67	9.32	0.81	3.74	0.08	0	0.1	0.07	0.16	0	0.25	0	0.07	0.07	0.14	0.08	6.22	3.52	1.3
MSTRG.19566	0	0	0	0	0	0	0	0	0	0	0	0	0	0	0	0	0	0	0	0	0	0	0	0	0	0	0	0	0	0
MSTRG.19572	0.43	0.47	0.61	2.21	1.88	0.69	0.69	0.16	1.19	0	0.39	1.32	1.66	0.32	0.69	0.08	0.2	0	0	0.19	0	0	0	0.08	0.09	0	0	0	0	0
MSTRG.19574	2.55	4.24	3.15	5.77	5.88	5.72	1.01	2.16	1.21	0.5	0.37	0.48	0.2	0.17	0	1.71	4.13	4.87	3.08	3.65	1.8	1.03	0.16	0.36	0.47	0	0.18	0.19	1.1	0.43
MSTRG.19577	0	0	0	0.14	0	0	1.38	0.91	0.61	4.8	7.24	1.85	9.12	8.45	3.52	0.11	0.15	0	0	0.25	0	0.16	0.43	1.11	2.41	1.3	0	30.43	19.77	11.66
MSTRG.19582	2.12	1.69	1.53	0.85	0.77	0.7	0.49	0.27	0.39	0.22	0.05	0.11	0.08	0	0.18	2.67	2.27	2.31	0.66	1.5	0.98	0.16	0.5	0.42	0.21	0.21	0.26	0.06	0.34	0.14
MSTRG.196	0	1.46	0	0.79	1.13	0	0	0	0.82	0	0.68	0.73	0	0	0	2.89	1.64	2.57	4.19	2.74	2.95	2.93	0	3	0.69	0.66	2.36	3.97	0	1.45
MSTRG.19601	0.4	0.4	0.46	0.49	1.41	0.35	0.95	0.16	0.64	0	0	0.39	0.63	0.35	1.04	1.04	0.46	1.19	1.61	0.68	0.94	1.92	0.82	1.71	3.29	2.37	0.58	1	1.13	1.2
MSTRG.19619	5.36	6.22	7.48	18.79	16.02	17.94	23.72	20.94	21.17	16.84	12.52	22.6	11.47	6.21	7.75	1.76	2.86	5.18	17.86	3.35	11.47	34.67	43.41	45.95	38.74	38.22	30.3	25.15	28.27	27.44
MSTRG.19620	0.12	0	0.06	0.07	0.18	0.1	0.16	0.04	0.12	0.93	0.98	0.42	2.31	0.64	0.38	0.06	0	0.13	0.12	0	0.11	0.17	0.21	0.43	0.19	0.05	0.23	1.31	1.55	0.97
MSTRG.19632	36.13	45.67	39.8	37.88	39.85	34.23	42.14	39.39	35.47	36.62	31.69	36.26	37.06	34.22	36.66	8.86	12.86	6.48	8.32	9.14	8.76	9.44	5.67	7.12	8.45	9.94	11.11	10.53	10.11	7.52
MSTRG.19639	0	0	2.83	0	0	0	0	0	0	0	0	1.66	0	0	0	1.93	1.1	0	0	0	0	0	0	0	0	0	0	0	4.85	0.43
MSTRG.19640	5.49	1.99	5.12	7.32	3.7	1.93	7.58	0.47	4.58	0	3.13	9.72	2.21	0.82	5.16	0	0	0	1.04	0	0	0	0	0	0	0	0	0	0	0
MSTRG.19642	0	0	0	0	0	0	0	0	0	0	0.05	0	0.24	0.25	0.09	4.62	11.39	3.85	5.21	2.93	19.98	15.13	15.13	7.02	11.78	22.23	20.21	15.55	10.43	35.41
MSTRG.19643	0	0	0	0	0	0	0	0	0	0	0	0	0.17	0	0	1.24	1.65	2.62	0.22	1.63	4.35	4.44	0	1.75	1.68	0.55	2.92	5.47	1.2	0
MSTRG.19654	0	0	0	0.32	0	0	0	0	0	0	0	0	0	0	0	18.84	8.42	12.24	33.54	13.28	25.41	27.5	64.42	46.31	23.25	34.3	19.74	27.59	23.33	29.36
MSTRG.19662	27.32	15.59	45.43	100.06	54.11	26.63	75.56	4.76	92.71	5.13	6.75	67.49	54.21	1.77	21.54	6.78	0.23	31.3	95.08	25.39	17.37	100.84	11.97	58.99	125.24	28.26	38.85	33.39	34.05	8.84
MSTRG.19664	1.18	1.63	1.05	3.65	5.14	4.5	10.09	8.51	9.96	7.62	9.73	9.65	11.66	10.1	12.11	0.12	0	0	0	0	0	1.12	2.15	1.64	3.3	3.75	3.54	5.56	4.17	4.32
MSTRG.19677	0.8	0.78	0.8	1.4	1.1	0.84	0.72	0.61	0.87	0.3	0.64	0.84	0.66	0.52	0.76	0.68	0.35	1.07	1.11	1.08	0.54	0.94	0.88	0.72	1.31	0.71	0.69	0.73	0.68	0.68
MSTRG.19689	2.45	3.3	0.88	2.56	0.81	3.68	2.48	5.55	0.61	4.02	1.03	1.77	0	1.46	1.78	0.57	0	1.59	0	0	0.53	0	0	0.54	0	0.5	0.55	0.56	0	0.37
MSTRG.19691	3.85	2.01	2.44	2.35	3.42	3.5	2.37	2.69	2.21	3.34	2.21	1.37	1.69	2.58	1.87	4.69	8.01	3.78	4	3.71	4.79	2.47	4.82	4.54	3.41	3.38	3.47	2.24	3.19	3.13
MSTRG.19697	11.39	9.5	9.67	9.29	10.25	6.84	8.18	6.4	9.11	4.84	4.68	7	5.8	5.88	6.81	3.42	3.63	2.04	2.88	1.64	2.22	5.49	5.3	2.42	3.19	4.08	4.11	2.06	5.4	3.3
MSTRG.197	2.72	1.31	2.77	3.54	2.65	2.11	2.26	1.31	2.55	0.78	0.73	1.39	1.91	0.86	1.78	3.93	1.84	3.89	7.43	4.43	5.85	5.92	6	6.28	5.43	3.25	4.15	3.56	4.27	3.47
MSTRG.19710	2.02	3.01	2.04	4.15	9.55	2.9	1.56	1.03	1.25	0.3	0.58	0.17	0.18	0.15	1.22	3.69	2.65	4.27	7.3	3.16	3.92	3.93	4.81	7.01	3.89	4.39	4.82	3.35	3.83	3.47
MSTRG.19717	5.1	5.44	5.22	4.94	5.96	5.07	3.32	2.3	2.96	0.79	0.72	2.56	1.62	0.24	1.17	4.83	4.96	5.07	4.35	6.87	3.56	2.13	2.09	2.6	1.89	2.23	1.55	1.62	1.63	1.8
MSTRG.19735	0	0	0	5.63	0	7.97	0	0	0	3.32	2.18	2.39	0	0	5.01	0	0	0	0	0	0	0	0	0	2.23	0	0	0	0	0
MSTRG.19749	2.57	0	2.84	2.23	1.14	1.63	1.22	1.29	0.87	1.69	0.41	2.08	2.99	1.44	1.55	0	0	0	0	0	0	0	0	0	0	0	0	0	0	0
MSTRG.19753	2.18	4.88	2.22	4.11	5.42	3.3	4.93	9.25	7.88	7.93	11.73	7.36	4.66	7.27	4.57	5.86	5.43	5.56	9.85	6.54	8.45	8.84	6.43	8.93	10.56	7.04	9.54	6.22	6.6	7.63
MSTRG.19754	8.42	5.64	7.15	6.09	6.07	10.02	11.95	16.44	8.66	13.27	9.48	6.95	9.05	10.94	10.02	6.61	8.48	5.07	4.33	6.17	5.2	6.23	6.65	6.01	5.43	4.04	4.66	8.26	5.59	9.33
MSTRG.19755	0.33	0.45	0.71	0.82	0.84	1.43	0.97	2.33	0.65	2.09	0.38	0.68	0.72	0.91	1.36	0.9	0.8	0.7	0.88	0.81	0.53	0.37	0.86	0.34	0.8	0.47	0.14	0.68	0.51	0.56
MSTRG.19758	0	0	1.78	0	0.26	0	0.25	0.3	0.55	0	0.24	0	0	0	0.54	0.81	0	0.51	0.26	1.18	0.24	0	0	0.5	0	0	0	0	0.24	0
MSTRG.19782	0	0	0	0	0	0.03	0.1	0.05	0.06	0	0.1	0.11	0.05	0.05	0	1.13	0.59	0.95	1.36	1.19	1.15	2.6	3.44	3	2.98	2.44	3.06	3.05	4.27	3.73
MSTRG.19783	0	0	0	0	0	0	0	0	0	0	0	0	0	0	0	0.4	0.25	1.85	2.03	1.44	0.31	1.2	2.94	1.96	3.54	3.19	3.19	2.01	4.47	2.82
MSTRG.19784	13.38	13.13	13.06	15.08	14.7	13.72	16.1	19.51	17.25	21.18	19.68	17.74	17.81	19.48	17.52	14.35	18.37	14.5	15.38	12.15	15.27	20.26	24.75	22.6	22.36	24.07	22.21	18.02	22.62	22.43
MSTRG.19787	9.17	6.51	9.62	12.09	12.97	8.79	10.98	7.25	12.51	3.4	5	6.16	8.38	4.77	8.05	4.46	0	4.01	5.19	5.25	1.92	3.99	1.02	3.53	6.29	2.03	2.86	3.08	2.82	0.72
MSTRG.19789	4.23	4.3	6.16	9.93	7.1	6.08	11.14	3.63	9.55	1.53	6.52	10.68	13.73	3.04	10.46	4.8	0.32	4.2	6.89	4.33	4.86	9.47	4.39	6.98	7.92	5.21	10.26	8.84	9.67	7.44
MSTRG.19791	6.26	0	0	14.11	0.85	0	0	0	0	0.11	0	0	1.91	2.29	0	3.03	0	0	0	0	0	0	2.61	0	0	0	3.3	0	2.5	0
MSTRG.19797	4.45	2.9	5.15	4.2	3.13	1.94	2.13	1.1	1.31	0	0.91	2.4	1.93	0.65	1.32	0	0	0.12	0	0	0	0	0	0	0	0	0	0	0	0
MSTRG.19801	0	2.78	2.16	0	0	0.76	1.7	1.33	0	0	0	0	0	0	1.01	6.62	7.41	0	0.96	1.09	0.91	0	0	2.76	0.86	1.68	0	0.94	0	0
MSTRG.19806	0.68	0.66	0.73	1.14	0.91	0.92	1.23	1.98	1.82	7.69	5.85	3.04	3.88	10.45	5.65	0.4	0.96	0.63	0.87	0.3	1.3	2.52	4.26	3.86	1.7	4.58	3.79	8.52	4.41	7.47
MSTRG.19812	16.14	15.91	19.96	15.92	11.2	11.13	17.55	2.84	17.43	2.1	2.9	10.08	11.91	1.14	5.67	37.45	0.64	33.28	27.55	38.24	21.49	20.97	4.66	15.91	13.87	11.57	11.38	18.24	22.04	9.37
MSTRG.19826	0.8	1.18	0.53	0.66	0.57	0.21	0.67	0.54	0.89	0.27	0.07	0.16	0.4	0.28	0.48	2.62	3.25	2.14	2.81	2.26	1.97	1.75	2.06	1.98	2.47	2.18	1.85	1.72	1.63	1.34
MSTRG.19827	30.29	24.81	26.49	27.32	24.41	22.81	22.25	17.47	22.56	21.08	26.39	25.21	28.75	20.66	23.8	19.7	12.93	19.37	19.55	20.78	16.03	18.22	14.35	17.96	18.51	13.97	16.46	14.51	17.39	16.45
MSTRG.19832	4.15	2.03	2.35	0	0	0	1.74	0	0	5.57	1.81	1.98	2.31	0	2.23	10.18	0	7.29	4.31	4.81	8.29	9.29	10.16	4.07	1.84	1.88	6.45	2.11	0	1.54
MSTRG.1985	0	0	0.94	0	0	0	0	0	0	0	0	0	6.31	0	2.13	0	0	0	0.84	0	0	0	0	0	0	0.73	0	3.52	0.71	0.84
MSTRG.19858	2.13	4.19	1.63	0.75	0.66	0.58	0.65	2.8	2.34	14.39	2.59	2.08	3.84	2.35	3.02	1.43	0	0.66	1.44	1.63	0.68	1.31	1.13	0	0	0	0	0.71	1.27	2.21
MSTRG.19860	1.41	1.28	2.16	2.07	1.36	2.89	2.11	1.56	2.27	0.5	0.69	1.56	1.15	0.5	1.22	8.76	3.15	9.34	9.37	9.96	7.21	7.09	5	6.29	7.5	5.4	5.76	6.32	5.63	4.46
MSTRG.1987	0	0	0.17	0.06	0.03	0.07	0.07	0.04	0	0.04	0.04	0.05	0.1	0	0.1	3.62	1.6	3.46	4.75	3.64	3.33	4.12	5.05	3.98	2.26	3.8	3.32	2.45	3.28	3.16
MSTRG.19871	0.17	0	0	0.84	0	0.42	0.42	0	0.42	0	0.59	0.69	0.27	0	0.59	0.28	0	1.15	0.27	1.82	3.54	1.33	0.12	0.53	1.35	0.65	1.81	2.86	0.92	1.06
MSTRG.1988	0	0	0	0	0	0	0	0	0	0	0	0	0	0.07	0	0.77	0	0.83	3.28	1.72	1.07	1.12	0.07	0.77	1.61	0	0.46	0.57	1.24	0.51
MSTRG.19888	25.92	29.82	28.94	24.07	25.24	25.21	27.63	26.72	30.18	20.76	21.34	25.74	31.65	22.89	25.86	26.07	30.53	29.92	23.48	23.7	21.71	23.72	25.16	26.45	25.46	26.52	24.56	20.76	24.89	24.21
MSTRG.1989	0.25	0.08	0.47	0.67	0.56	0.13	0.18	0.03	0.35	0.16	0.51	0.73	2.01	0.18	0.51	1.73	0.27	2.26	5.41	2.34	3.15	4.77	3.12	4.65	4.57	2.52	3.36	4.46	4.37	3.25
MSTRG.19897	0.43	0.43	0.29	0.09	0.09	0.15	0.08	0	0	0.15	0	0	0.09	0	0.09	0.53	1.52	0.34	0.09	0.19	0.55	0.5	0.29	0.56	0	0.16	0.16	0.34	0.32	0.15
MSTRG.19899	8.28	8.47	7.64	8.88	6.93	6.59	8.34	6.95	7.76	8.32	8.48	10.95	9.18	8.06	8.18	4.07	0.97	4.4	6.32	4.82	5.14	5.66	3.43	4.63	7.55	3.45	4.81	5.15	4.75	3.71
MSTRG.199	0.19	0.19	0.84	0.58	0.19	0.64	0.88	0.77	0.59	0.62	0.53	0.18	0.77	0.81	1.15	0.39	0.58	1.84	0.56	0	0.17	0.71	1.07	0.88	1.61	2.71	0.71	0.92	0.7	0.8
MSTRG.1990	0	0.96	0	0.43	2.01	0.83	0.43	1.5	0.48	0	0	0.41	0.47	0.72	0.48	1.36	2.32	1.44	1.57	1.15	1.67	0	0.37	1.34	1.04	0.77	0.46	0.35	0.38	0.75
MSTRG.19902	1.26	1.24	1.39	1.13	1.02	1.34	0.93	0.89	1.01	0.41	0.44	0.51	0.79	0.88	0.99	0.54	0.47	0.68	0.36	0.8	0.33	0.15	0.22	0.34	0.46	0.19	0.34	0	0.29	0.09
MSTRG.1992	0	0	0	0	0	0	0	0	0	0	0	0	0	0	0	0.88	0.34	1.09	1.39	1.03	0.87	0.99	1	1.46	0.88	0.74	1.14	0.68	0.77	1.07
MSTRG.19922	5.37	2.56	6.16	4.6	2.31	1.34	3.58	0.5	3.48	0.25	0.85	5.01	4.84	0.96	2.75	4.48	0.08	5.98	3.37	6.77	1.52	2.54	0.28	1.37	1.82	0.53	1.01	1.85	1.04	0.65
MSTRG.19926	0.07	0.2	0.52	0.4	0.23	0.23	0.31	0.06	0.3	0.11	0.06	0.15	0.32	0	0.07	0.18	0.24	0.98	0.68	0.63	0.24	0.87	0.27	0.54	0.84	0.52	1.01	0.29	0.7	0.21
MSTRG.19930	0	0	0	0	2.08	0	0	0	0	0	0	0	0	0	0	0	0	0	2.53	0	0	4.32	0	0	0	0	0	2.47	0	1.81
MSTRG.19931	0.26	0.38	0.57	1.85	1.17	1	0.48	0.08	0	0.33	0.36	0.75	0.92	0	0.52	0.13	0.2	0	0	0	0	0	0	0	0	0	0.12	0	0	0
MSTRG.19932	18.37	20.36	17.91	17.31	18.3	20.37	11.32	11.66	10.22	6.18	6.95	6.83	5.74	6.23	7.11	35.18	35.31	23.48	28.78	33.97	42.31	30.01	28.97	29.76	23.77	26.2	23.63	16.42	22.06	21.89
MSTRG.1995	0	0	0	0	0	0	3.42	0.56	3.32	0	5.49	7.49	26.52	8.08	11.46	0	0	0.76	0	0	0	7.64	3.56	2.54	13.84	9.75	18.1	70.88	30.87	17.36
MSTRG.19956	0.95	1.07	0.76	1.19	1.18	0.54	1.14	1.06	1.6	1.13	0.64	1.07	0.9	0.88	0.79	1.7	2.2	1.28	1.32	0.96	1.31	1.52	2.15	1.78	2.05	2.6	1.21	1.53	2.35	1.56
MSTRG.1996	0.12	0.13	0.2	0.49	0.32	0.14	0.17	0.05	0.27	0.25	0.65	0.44	1.89	0.43	0.55	0.63	0	0.4	0.8	0.77	0.49	0.57	0.4	0.47	1.45	1.5	1	10.1	5.55	5.63
MSTRG.1997	0	0	0	0	0	0	0.04	0	0	0.14	0.05	0.08	0.24	0	0.1	0	0	0	0.17	0	1.04	3.69	4.93	4.4	8.99	11.64	21.69	92.29	48.84	50.91
MSTRG.19971	1.34	0	0	1.11	0	0	2.77	1.38	1.31	0	3.65	2.2	3.49	1.69	0	0	1.34	0	2.81	0	1.02	0.93	0.82	0	1.22	0	1.37	0	1.03	0
MSTRG.19972	1.96	5.74	4.44	0	3.42	0	1.66	0	0	0	0	0	0	0	0	1.93	0	0	4.06	2.27	1.95	0	3.19	1.92	3.49	3.54	6.08	9.93	6.52	8.76
MSTRG.19974	1.14	1.31	1.37	0.88	1.16	1.4	1.07	0.7	1.16	0.65	0.89	1.39	1.25	0.75	1.14	4.19	0.53	4.43	3.91	3.42	2.08	2.62	1.97	3.93	4.21	2.59	4.87	3.07	4.06	3.17
MSTRG.1998	0	0	0	0	0	0	0	0	0	0.17	0.13	0.06	0.21	0	0	0	0.08	0	0	0	0	0	0	0	0	0	0	0	0.02	0
MSTRG.1999	0	0	0	0	0	0	0	0	0	0	0	0	0	0	0	0	0	0	0	0	3.21	8.69	13.87	6.98	27.24	43.9	52.54	186.58	107.62	159.21
MSTRG.19990	26.71	13.2	31.68	33.02	21.53	8.29	27.44	0.87	28.38	0.56	6.53	37.15	46.99	2.75	28.03	39.57	0	27.66	33.04	39.4	13.16	22.77	4.88	10.85	32	3.7	17.93	18.86	19.1	7.18
MSTRG.19995	2.15	1.71	1.28	2.92	1.93	3.06	3.06	3.08	3.12	3.23	4.59	4.87	4.59	5.14	4.2	0.88	0.48	0.64	1.01	0.47	0.78	1.12	0.79	0.95	1.07	1.02	1.84	1.01	0.48	0.82
MSTRG.2000	0	0	0	0	0	0	0.19	0.36	0	1.52	4.03	1.24	9.84	6.17	3.06	0	0	0	0.13	0.14	0.42	0	0.63	0.15	0.18	0.37	0.89	25.39	13.19	9.38
MSTRG.2001	0.5	0	0.76	0	0	0	0	0.52	0	0.78	1.61	1.59	4.89	2.37	0.54	1.81	0	1.99	2.51	0.56	2.37	1.17	0.89	1.48	2.24	2.62	0.97	2.83	4.77	2.25
MSTRG.20021	0.46	0.41	0.61	0.29	0.62	0.53	0.22	0.5	0.23	0.97	0.83	0.63	0.47	0.37	0.46	1.66	2.33	1.3	1.54	1.1	1.27	0.71	0.86	0.93	0.76	0.89	1.5	0.45	0.82	1.08
MSTRG.20024	1.66	2.02	1.4	1.06	1.05	1.45	0.96	2.3	1.77	1.43	0.96	1.46	1.04	1.39	2.2	0	0	0.08	0	0	0	0	0	0	0	0	0.07	0	0	0
MSTRG.20034	1.46	2.53	1.32	1.14	0	0.61	0	0	0.39	0	0	0.36	0.45	0	0.77	1.12	0	3.16	2.94	1.66	0.34	1.03	0.59	0.7	2.41	0.98	1.06	0	1.68	1.19
MSTRG.20037	16.21	8.61	17.13	12.5	6.17	2.86	15.4	4.5	14.26	2.16	6.44	9.02	14.21	7.9	24.47	13.81	0	13.46	5.88	8.77	8.7	6.22	2.42	1.15	3.33	4.09	5.78	3.55	3.77	3.03
MSTRG.20049	0.26	0.03	0.06	0.24	0.11	0.23	1.54	0.89	1.27	3.03	2.25	3.33	2.63	1.84	2.63	0.03	0	0.03	0.15	0.08	0.05	0.47	0.46	0.4	1.58	1.8	1.63	1.31	1.56	2.02
MSTRG.20050	0	0.31	0	0.9	0.54	0.73	0.27	0	0.16	0	0	0.31	0.58	0	1.58	0	0	0.37	0	0.08	0	0	0	0	0	0	0	0	0	0
MSTRG.20057	0.41	0.29	0.26	0.61	0.18	0.72	0.61	0.78	0.48	1.18	0.55	0.46	0.18	1.71	0.99	0.12	1.24	0.06	0.17	0.19	0.16	0.39	0.44	0.49	0.74	0.43	0.82	0.29	0.44	0.37
MSTRG.20078	0	0	0	0.26	0.62	1.72	1.92	4.48	1.95	13.06	12.35	3.41	9.58	21.1	6.38	0.21	0.59	0.42	0.4	0	0.93	1.94	1.54	0.79	1.04	2.71	0.82	6.33	1.16	2.23
MSTRG.20079	0	0	0	0	0	0.06	0.12	0.49	0	0.68	1.47	0.76	1.12	2.01	1.16	0	0	0	0	0	0	0.19	0.16	0.12	0.38	0.42	0.24	0.38	0	0.35
MSTRG.20115	0.12	0.42	0	1.3	1.46	0.32	0.8	0.01	0.54	0.02	0.17	0.74	2.29	0.15	1.73	0.16	0	0.16	0.12	0.26	0.47	0.16	0	0	0.13	0.05	0.06	0.18	0	0
MSTRG.20116	0.1	0.03	0.08	0.86	0.67	0.41	2.06	0.6	0.64	0.24	1.13	0.64	3.68	1.66	4.32	0.21	0	0.89	0	1	2.23	0.65	0.49	0.23	0.31	0.31	1.11	0.29	0.29	0.54
MSTRG.20121	6.27	2.43	2.12	2.6	2.33	3.03	0.57	0.31	2.03	0	0	0.6	4.65	1.54	3.28	12.52	0	6.38	6.27	12.74	7.04	2.3	0.49	2.39	5.74	2.19	2.44	1.23	6.66	4.37
MSTRG.20128	1.21	0.97	1.47	2.91	1.56	2.26	1.22	0.43	1.04	0.21	0.23	0.9	1.77	0.2	0.75	1.19	0.16	1.3	1.28	1.06	1.04	1.25	0.44	0.7	1.51	0.67	0.59	0.66	0.67	0.29
MSTRG.20129	0.21	0.18	0.16	1.61	0.97	0.87	1.26	0.19	1.01	0.02	0.11	0.93	1.24	0.19	0.62	0.03	0.09	0.08	0.18	0	0	0	0.06	0.24	0.22	0	0.09	0	0.16	0
MSTRG.20139	0	0	4.13	4.27	6.22	5.86	0	0	0	2.34	0	0	0	0	0	0	0	0	3.92	0	0	3.26	0	0	0	0	3.98	7.69	2.94	0
MSTRG.20198	0	0.88	0	0	0.08	0.22	0	1.47	0.25	0	0	0	0.42	0	0.54	0	0	0	0	0	0	0	0	0	0	0.49	0	0	0.5	0.43
MSTRG.20203	5.46	5.97	4.52	11.12	3.17	4.44	4.03	8.25	5.99	36.53	27.01	19.32	13.23	18.03	21.52	49.2	75.81	9.36	11.93	36.18	18.82	4.79	5.18	2.21	4.22	3.53	3.46	1.56	1.19	3.29
MSTRG.20205	7.04	3.88	8.64	7.71	9.51	3.4	7.28	1.51	7.42	0.24	1.98	6.99	10.5	1.47	6.27	6.5	0	8.74	9.3	7.61	7.11	9.37	1.74	4.31	7.84	3.82	5.04	6.78	6.81	4.75
MSTRG.20209	0.78	0	2.61	1.29	0.63	0	0.29	0	0.64	0	0	1.06	0.32	0	0	0.96	0	1.99	1.84	2.23	0.43	0.74	0	0	0.15	0	0.44	0.15	0.29	0.13
MSTRG.20210	0.98	0.69	2.21	5.51	9.04	8.1	6.77	1.03	4.28	1.87	7.21	4.81	17.84	8.15	16.02	0.53	0	1.39	2.06	2.41	3.51	1.32	0.9	1.34	1.76	1.02	2.92	1.33	1.79	1.35
MSTRG.20211	1.64	2.43	3.72	0.57	0	0	0	0	0.87	0	0	0.27	0.29	0	0	1.4	0	1.86	1.64	2.15	0	0	0	0	0	0	1.05	0.54	0	0.45
MSTRG.20219	16.08	16.48	18.03	29.3	27.44	27.48	18.84	17.09	20.7	16.45	17.92	21.22	20.26	15.51	20.11	15.21	16.38	14.56	21.28	14.95	19.19	21.5	23.34	21.73	26.82	21.24	22.55	22.81	22.87	24.11
MSTRG.20232	10.22	7.74	9.54	10.08	10.66	8.51	16.02	16.84	16.44	27.79	30.21	33.22	36.11	30.66	33.19	8.77	6.13	5.77	13.13	7.03	15.29	33.97	30.77	27.85	53.99	50.21	52.96	47.79	44.8	46.96
MSTRG.20257	0.88	0	1	0	0.1	0	0	0	0	0	0	0	0	0.95	0.5	1.91	2.62	1.69	0	1.96	0	1.11	0	0.22	0.57	1.09	0	0.86	0	0.37
MSTRG.20264	2.84	0.97	2.92	0.94	1	0.17	0.37	0.06	0.15	0	0.81	1.54	0.59	0	0.4	5.67	0	6.8	6.74	7.59	2.1	3.91	1.41	0.94	1.78	0.86	1.87	1.05	0.59	0.78
MSTRG.20265	9.5	6.99	9.02	8.86	7.08	6.92	5.71	2.16	5.38	1.16	2.64	4.66	3.42	1.04	3.09	17.8	3.91	15.7	12.37	17.17	11.31	9.08	3.94	5.82	4.58	2.53	3.89	2.8	3.47	2.78
MSTRG.20266	0.63	0.61	0.72	1.97	3.53	2.04	2.88	1.26	2.05	1.42	0.57	0	1.34	1.56	0.66	13.92	17.64	18.76	28.52	23.63	14.83	10.45	9.95	7.86	1.74	4.99	4.94	3.11	4.49	3.93
MSTRG.20274	5.58	5.57	6.48	8.46	7.2	4.6	10	5.02	10.03	5.21	6.2	11.87	13.81	5.87	8.5	6.86	1.26	8.27	10.47	8.47	6.67	10.9	4.88	8.86	14.7	7.2	11.49	10.88	9.85	6.7
MSTRG.20315	0	0.04	0	0.02	0.02	0	0	0	0.02	0.02	0.02	0	0.02	0.06	0.07	11.31	1.91	12.84	15.41	10.63	9.47	19.77	13.87	20.84	16.2	10.2	12.71	15.3	13.26	11.66
MSTRG.20324	15.26	16.34	18.26	14.28	14.93	15.45	15.78	23.13	13.38	30.05	20.31	15.43	15.86	24	19.03	29.78	48.34	27.43	29.59	27.83	32.89	24.09	31.73	28.04	22.82	31.58	27.43	23.65	24.59	26.89
MSTRG.2033	7.71	9.04	8.46	7.03	6.28	7.95	6.37	6.94	7.34	4.16	6.62	8.14	7.75	4.63	6.24	0.69	0.75	0.75	0.46	0.78	0.45	1.01	0.84	0.86	0.91	1.09	0.78	0.61	0.93	0.77
MSTRG.20343	0	3.18	0	0.57	0	1.04	0.86	0.16	0	0.13	1.53	0	0	0.02	0.83	0	0	0	0.51	0	0.22	0	0.21	0.2	0	0.8	0	0.29	0.4	1.34
MSTRG.20349	0.42	0	0	0	0	0.82	0	0	0	0	0	0	0	0	0	0.62	0	0.55	0	0.68	0	0	0	0.36	0	0	0	0	0	0
MSTRG.20363	1.86	2.71	2.19	3.29	2.43	2.69	1.9	1.96	2.57	2	2.05	2.37	1.49	1.67	1.29	2.73	3.4	2.22	3.01	2.79	1.99	2.23	2.63	1.75	2.33	3.1	2.58	1.74	2.13	2.19
MSTRG.20370	0.44	0.43	0.19	0.09	0.71	0.15	0.33	0.22	0.18	0.07	0	0.08	0	0	0	1.25	2.16	3.03	1.03	1.24	0.8	0.17	0.15	0.32	0.34	0.16	0.24	0	0.08	0
MSTRG.20379	6.46	9.12	7.01	5.13	8.83	8.85	3.03	6.73	2.93	2.92	3.9	2.91	1.87	2.41	2.61	6.16	17.47	7.88	5.16	7.16	4.58	5.43	3.39	3.59	4.08	2.95	2.75	2.24	5.38	3.31
MSTRG.20386	9.99	13.09	11.3	9.49	11.12	13.17	11.32	14.12	9.89	9.93	12.97	15.93	15.56	12.05	15.1	15.02	24.87	19.24	19.72	15.06	20.73	16.43	16.82	17.75	14.6	20.88	19.43	15.99	16.94	16.75
MSTRG.20389	1.05	1.04	1.42	1.31	0.84	1.61	2.18	0.36	1.99	0.7	1.38	2.67	1.74	0.18	1.08	1.73	0	0.62	1.46	1.41	0.19	1.8	0.34	0.99	0.8	1.71	1.61	1.25	1.96	0.53
MSTRG.20392	0.73	0.63	1.13	1.61	0.79	1.11	0.41	0.09	0.61	0.11	0.11	0.24	0.42	0.02	0.15	0.84	0.04	1.3	0.71	1.01	0.62	0.47	0.15	0.67	0.46	0.4	0.38	0.27	0.44	0.21
MSTRG.20396	54.63	61.22	52.98	54.44	54.23	63.11	48.82	60.32	54.79	80.85	60.96	59.9	50.22	62.35	53.87	65.07	121.06	60.3	62.78	58.2	66.85	53.33	62.05	53.7	53.06	57.19	54.39	48.63	49.4	58.2
MSTRG.20402	0	0	0	0	0	0	0	0	0	1.46	2.79	0.26	3.66	2.2	1.32	0	0	0	0	0	0	0	0	0	0	0	0	0.26	0.37	0.46
MSTRG.20404	0	0	0.02	0.02	0	0	0.36	0.08	0.23	2.73	2.33	1.26	6.94	3.9	2.37	0	0.02	0	0.28	0.02	0.12	0.15	0.02	0.14	0.58	0.29	0.59	5.91	2.93	2.03
MSTRG.20405	0	0	0	0	0	0	0.39	0.34	0	0.08	0	0.51	0.04	0.22	0	2.16	0	3.39	2.01	2.08	1.52	1.94	2.72	3.23	2.75	1.87	1.15	1.75	2.33	2.67
MSTRG.20407	0	0	0	2.58	4.02	0	0	0.93	0	3.09	0	0	0	1.82	0	0	0	0	0	0	0	0	0	0	0	0	0	0	0	0
MSTRG.20411	1.07	1.65	1.18	1.36	1.41	1.3	1.34	1.22	1.29	1.15	0.91	1.14	1.23	1.08	1.21	0.68	1.03	1.22	1.39	1.05	1.02	1.32	1.15	0.84	0.99	0.75	0.85	1.15	0.81	1.46
MSTRG.20412	0	0	0	0.37	0	0	0	0.63	0	0.28	0	0	0	0	0	0.45	1.69	0.59	3.52	2.82	1.21	1.29	0.81	2.41	1.31	1.24	0.52	2.55	1.82	1.27
MSTRG.20431	1.01	0.89	1	0.99	0.88	0.84	1.99	1.02	1.74	2.37	1.81	1.87	2.09	1.51	2.8	0.83	1.1	0.4	0.69	0.27	0.92	0.77	1.36	1.06	0.79	0.97	1.45	1.73	1.46	1.22
MSTRG.20436	0.99	2.14	1.94	6.37	3.64	4.93	3.63	4.05	3.76	0.69	3.93	1.62	3.23	1.41	3.06	3.97	2.24	2.62	9.13	4.5	10.96	6.83	3.77	4.58	2.96	3.22	3.4	1.88	4.62	3.54
MSTRG.20440	5.78	3.98	3.47	9.07	11.13	12.47	6.32	5.69	7.13	7.38	7.27	8.89	4.94	4.14	4.78	3.09	2.52	4.35	5.12	3.55	4.03	3.96	2.58	2.78	4.84	3.77	3.11	3.29	3.12	3.13
MSTRG.20449	2.45	3.12	2.24	0.27	0.18	0.22	0	0.22	0.09	0.45	0.25	0.17	0.36	0.23	0.26	0.36	3.02	1.35	0.26	1.63	0.08	0.08	0.07	0.16	0	0.24	0.33	0.26	0.25	0.08
MSTRG.20466	0	0	0.24	0	0.21	0	0	0	0	0	0	0	0.22	0	0	1.51	0	1.23	1.25	0.23	0.39	2.78	0.68	1.97	1.6	1.32	2	0.83	1.75	1.24
MSTRG.20488	0.69	0	0.78	0	0	1.12	0.63	0	0	0	0	0	0	0	0	1.38	0	3.2	1.39	2.36	0	1.9	1.09	1.33	5.07	1.22	3.39	0	0.61	0
MSTRG.20493	5.69	6.54	8.66	5.45	6.36	6.26	0.88	1.98	0	0.37	1.75	0.46	0	0.4	0	5.79	5.38	9.45	4.78	5.4	2.68	3.1	1.13	0	0.44	0.42	1.39	0.47	0.43	0.76
MSTRG.20495	16.89	4.93	7.85	23.17	10.16	0	2.85	3.58	16.82	13.32	3.03	13.33	3.75	5.08	5.56	9.74	3.01	0	5.05	9.54	6.65	7.34	6.72	4.5	1.49	7.45	3.45	3.42	7.01	5.11
MSTRG.20506	23.17	23.17	22.64	21.07	19.48	20.27	17.83	15.81	17.04	11.82	13.65	14.43	11.9	10.43	12.93	27.83	32.12	26.64	24.94	27.88	25.2	19.12	18.3	18.75	16.78	18.89	15.37	14.07	14.26	14.99
MSTRG.20507	3.55	4.01	3.63	3.87	2.86	3.52	2.42	2.03	2.54	1.83	2.22	2.55	1.91	1.71	1.89	5.41	2.8	4.75	3.73	4.76	3.78	2.92	2.25	2.21	2.29	1.71	2.08	1.77	1.8	1.91
MSTRG.20509	0.09	0	0.1	0.75	0.14	0.12	0.3	0.17	0.14	0.59	0.17	0.13	0	0.12	0.27	0.75	0.29	0.05	1.29	0.44	2.2	1.13	0.23	0.54	0.26	0.21	0.59	0.04	0.21	0.16
MSTRG.20513	37.52	46.27	44.89	19.65	13.64	26.2	31.85	25.42	23.17	23.64	23.33	13.26	17.79	25	35.61	4.87	8.24	4.99	5.05	4.25	10.17	10.4	5.61	6.51	3.58	7.59	10.45	4.33	2.48	9.22
MSTRG.20526	0	0	0	0	0	0	0	0	0.95	0	0	0.84	0	0	0.92	0	0.57	0	0	0	0	1.58	0	1.67	0	0	0	0	0	0
MSTRG.20527	1.52	0.5	1.27	3.15	3.29	1.02	1.31	0.08	0.65	0	0.36	1.79	0.52	0	0.77	1.3	0	1.02	2.77	1.12	2.1	4.27	0.52	2.12	3.3	0.46	0.95	1.37	0.72	1.43
MSTRG.20548	60.49	32.16	37.5	13.09	5.16	4.8	16.92	3.31	10.45	1.96	0	8.4	6.67	0	6.52	17.81	0	17.82	6.39	38.82	9.13	5.39	10.19	2.98	2.67	2.82	9.68	5.98	0	4.55
MSTRG.20554	0	0	0	0	0	0	0	0	0	0	0	0	0	0	0	0	0	0	1.96	0	5.63	0	0	1.85	6.74	0	0	0	7.87	2.81
MSTRG.20560	4.49	3.56	1.28	0	0	0	0	0	0	0	0	0	0	0	0	2.24	0	1.96	0	0	0	0.95	0.9	0	3.06	0	0	0	0.97	1.7
MSTRG.20561	0	0	0	0	0	0	0	0	0	0	0	0	0	0	0	0	0	0	0	0	0	0	0	0	0	0	0	0	0	0
MSTRG.20567	0.91	0.8	0.4	0.09	0.37	0.4	0.34	0.56	0.09	0.39	0	0.27	0.18	0	0.18	0.47	0.94	1.45	1.34	1.89	1.08	0.26	0.68	0.5	0.97	0.5	1.1	0.53	0.34	0.16
MSTRG.20573	0.91	1.17	1.49	1.42	0.97	1.22	1.52	0.26	1.05	0.31	0.18	0.38	1.13	0.3	0.38	0.03	0	0	0	0	0	0	0	0	0	0	0	0	0	0
MSTRG.20589	0	0.13	0.05	0.22	0.31	0.23	0.36	0.3	0.31	0.08	0.12	0.34	0.09	0.04	0.3	0.31	0.14	0.22	0.76	0.19	0.67	1.12	1.42	1.54	1.22	1.15	0.64	0.55	0.56	0.54
MSTRG.20599	0.23	1.67	0.72	0.44	1.69	0.36	1.2	0.61	0.8	0.35	0.4	0.62	1.97	1.1	0.44	0.65	0	0.83	0.63	1.89	1.17	1.81	0.69	0.8	1.41	1.33	1.82	0.63	1.18	0.18
MSTRG.20602	6.59	3.5	6.68	12.85	7.1	3.72	6.5	0.67	5.56	0.12	0.62	6.55	7.64	0.2	3.44	0.15	0	0.41	0.49	0.52	0.3	0.35	0	0.18	0	0	0.19	0	0	0
MSTRG.20603	10.98	8.68	9.67	11.38	9.11	6.99	10.12	3.54	9.31	2	3.98	8.77	11.55	3.86	7.3	7.56	6.01	11.78	12.16	8.23	9.24	14.53	11.62	16.46	15.28	9.77	11.88	14.58	15.08	11.3
MSTRG.20627	0	2.03	2.35	0	1.8	1.64	0	0	0	0	0	0	0	1.62	2.23	0	0	1.82	0	4.81	6.22	0	0	0	1.84	0	0	2.11	0	0
MSTRG.20628	0.52	0.17	0.96	0.36	0.69	0.74	0.97	0.3	0.18	0.43	0.16	0	0	0.15	0	0.71	2.12	1.01	1.36	0.38	0.95	2.12	0.84	1.44	0.33	2.64	1.14	1.35	1.28	0.59
MSTRG.20629	5.16	3.49	3.16	7.23	5.21	4.12	2.46	1.49	3.23	0.2	1.38	0.83	1.15	0.54	1.85	4.13	0.31	4.08	6.28	4.71	3.53	4.28	2	5.53	3.07	1.97	1.58	1.36	2.09	0.89
MSTRG.2063	14.42	15.25	13.77	18.3	19.85	20.72	20.75	20.61	22.68	16.82	15.62	18.21	16.6	16.55	15.2	11.36	15.04	12.81	16.78	10.85	15.67	16.37	20.03	19.72	17.11	20.61	18.54	20.69	21.81	24.61
MSTRG.20638	1.61	2.03	1.9	1.44	2.11	0.71	1.1	0.14	1.13	0.24	0.41	0.96	1.57	0.24	1.06	8.36	2.5	10.37	9.56	8.84	5.36	8.58	4.88	7.17	10.17	4.35	6.1	6.5	8.44	5.05
MSTRG.20657	10.48	9	11.58	10.51	9.61	6.13	7.54	3.22	8.84	1.22	4.1	8.57	10.06	2.92	7.65	11.03	3.77	10.82	9.46	11.66	5.51	7.83	2.1	4.15	8.6	5.98	7.1	6.28	6.4	3.42
MSTRG.20662	3.08	3.84	2.24	1.59	2.04	2.87	2.45	3.87	3.17	2.41	1	1.84	0.6	1.86	1.31	1.82	6.34	1.99	2.21	2.99	1.41	0.9	1.47	1.42	1.03	1.29	1.44	1.05	0.99	1.24
MSTRG.207	2.14	1.26	1.35	0.82	3.05	2.32	1.88	0.62	1.27	0	0.36	2.31	2.53	0.33	0.84	1.64	0.85	2.68	1.7	3.12	2.03	1.48	0	0.59	2.22	1.4	0.38	2.76	0	3.54
MSTRG.20720	0.93	1	0.84	1.48	1.03	1.11	0.79	1.36	0.78	1.67	0.16	1.48	1.46	1.34	1.27	0.7	1.08	0.76	0.66	0.28	0.62	0.57	0.7	1.17	0.98	0.77	0.79	0.41	1.02	0.97
MSTRG.20739	481.88	517.77	461.24	190	171.73	258.71	97.26	140.08	107.28	85.26	49.07	61.54	55.25	56.88	41.85	358.54	598.72	461.59	252.63	411.68	199.78	196.32	261.06	275.82	99.34	112.77	93.45	108.6	131.47	118.4
MSTRG.20744	13.77	13.26	14.61	12.73	14.2	11.83	10.32	8.67	9.71	9	9.66	10.25	11.97	10.75	12.29	10.83	7.63	8.98	8.8	10.54	8.73	7.27	5.7	6.27	7.69	7.42	6.61	7.93	6.85	6.9
MSTRG.20748	5.05	2.79	4.7	3.88	3.27	4.28	3.47	3	3.17	2.57	2.52	2.56	3.08	2.27	3.71	9.3	3.87	5.93	5.34	6.94	5.79	5.76	6.08	4.76	6.53	6.77	5.85	3.57	4.99	5.02
MSTRG.20757	1.71	1.01	0.41	2.94	1.56	2.57	0.5	0.46	0.89	3.23	1.27	0.88	0.92	1.34	0.17	0	0	0	0	0	0	0.16	0.14	0	0	0	0	0	0	0
MSTRG.20763	1.17	0.57	1.66	0.94	0.85	0.45	0.58	0.11	0.74	0.14	0.13	0.66	0.63	0.11	0.33	1.22	0.06	1.76	1.72	2.34	0.84	1.63	0.53	1.12	1.24	0.35	0.97	1.63	0.71	0.45
MSTRG.20778	0.45	0.62	0.26	0.66	0.46	0.55	0	1.41	0.33	1.26	0.3	0.87	0.61	0.79	0.55	0.27	0.43	0.25	0.37	0	0.71	0	0.83	0	0.13	0	0.26	0.81	0.13	0.33
MSTRG.20779	0	0	0.23	0	0	0	0.29	0.37	0.1	1.57	0.48	0.1	1.03	2.58	1.12	0	0	0	0	0	0.19	0.1	0.34	0.56	0.2	0.28	0.86	3.2	1.8	4.02
MSTRG.20807	0.45	0.66	1	0.46	0.45	0.39	0.53	1.63	0.46	0.76	0.42	0.76	0.11	0.49	0.23	0.12	0	0.33	0.99	0.74	0.72	1.49	1.76	2.9	2.38	4.38	4.09	2.42	3.86	4.21
MSTRG.2081	4.31	0	0	0	0.33	0	2.85	4.6	0	0	5.97	0	2.4	0	2.29	0	0	0	0	0	0	0	0	0	0	0	0	0	0	0
MSTRG.20825	62.86	67.6	41.58	12.76	12.05	9.07	8.94	14.97	8.94	10.66	17.43	10.94	8.38	14.22	17.34	92.16	64.02	71.78	7.5	74.47	16.49	12.24	10.93	3.74	16.25	17.59	13.85	10.64	12.53	17.42
MSTRG.20852	0	0	0	0	0	0	0	0	0.91	0	0	0	0.74	0	0.71	0.25	0	0	0	0	0	0	0.13	0	2.52	0	0	0	0	0
MSTRG.20853	0.15	0.14	0.5	1.86	1.91	0.45	4.56	0.67	2.85	0.27	3.41	1.47	8.9	6.05	12.03	0.65	0	0.64	0.34	0.93	0.36	0	0	0.21	0	0	0	0	0	0
MSTRG.20854	0.18	0	0.37	1.79	4.09	2.66	1.29	6.09	3.41	13.55	9.61	0.96	3.49	24.32	7.47	0	0.44	0.23	0	0	1.86	0.33	0.87	0.14	1.01	0.95	2.01	0.97	0.29	0.62
MSTRG.20855	0	0	0	0	0	0	0	0	0	0	0	0	0	0	0	0	0	0	0	0	0	0	0	0	0	0	0	0	0	0
MSTRG.20856	1.18	0.58	0.68	2.48	0.56	0	4.91	0.3	0.65	0.45	1.09	1.77	2.54	3.95	1.88	0	0	0	4.19	1.35	3.92	3.85	1.41	1.71	4.4	1.58	3.5	0.59	1.6	1.87
MSTRG.20857	1.85	1.07	1.37	3.47	3.34	3.77	1.78	1.88	1.49	3.59	3.01	1.75	2.95	3.87	3.49	2.96	3.56	2.01	2	2.18	1.59	2.7	3.46	2.75	2.43	3.18	2.6	3.24	3.44	4.07
MSTRG.20860	22.29	22.82	22.25	28.58	25.8	30.02	31.45	39.62	33.54	32.23	28.4	35.81	29.99	29.24	31.08	21.97	13.92	20.27	22.93	21.11	20.35	24.73	31.95	30.28	26.63	31.38	29.03	30.04	31.02	34.24
MSTRG.20870	6.81	4.47	4.12	3.78	1.06	3.61	3.82	0.82	3.46	0.84	2.01	2.15	2.24	0.53	2.07	6.67	0	9.82	6.77	7.19	6.61	4.93	2.47	4.39	4.68	3.58	1.58	1.56	5.28	3.1
MSTRG.20871	0	0	0	0	2.92	0	2.33	4.72	3.88	3.93	8.43	0	11.75	2.12	5.75	1.42	0	0	0	0	7.11	0	0	0	0	0	1.98	0	0	1.12
MSTRG.20876	0.21	0.24	0.46	0.71	1.24	0.59	1.22	0.4	1.17	0.15	0.34	0.51	1.12	0.36	1.46	0.49	0.32	0.68	0.32	0.61	0.43	0.25	0.19	0.07	0.13	0.27	0.02	0.19	0.15	0.32
MSTRG.20877	0.31	0.23	0.19	0.39	0.49	0.29	1.01	0.19	0.23	0.57	0.65	0.59	1.06	0.88	1.69	1.54	0.18	0	0	1.66	0	0.19	0	0.35	0.21	0.07	0.11	0.14	0.2	0.14
MSTRG.20878	1.22	1.07	1.59	1.76	3.64	0.95	2.99	0.65	3.22	0.11	2.02	1.63	5.76	1.62	5.25	0	0.24	1.74	1.15	0.18	1.75	1.2	0.67	0.12	0.36	0.27	0.74	1.02	0.46	0.36
MSTRG.20879	0	0	0	0	1.04	0.17	0.39	0	0	0	0	0	0.15	0.43	0.08	0	0	0	0	0	0.17	0	0	0	0	0	0.16	0	0	0
MSTRG.20880	0	0	0	1.42	2.53	1.39	0	2.83	0.31	8.09	3.19	0.86	0.85	24.55	4.54	0.16	0	0.31	0	0	1.64	1.27	0.16	0	0	0	1.16	0	0	0
MSTRG.20887	3.43	1.65	3.25	10.63	9.65	0.83	13.91	0.27	10.69	0.04	1.46	7.71	30.08	1.11	25.28	3.29	0	1.83	1.28	3.62	5.76	5.57	0.23	0.84	2.5	0.24	3.19	2.35	1.17	0.51
MSTRG.20888	0	0	0	0	0	0	0	7.18	0	0	2.27	0	0	0	0	0	4.04	3.43	0	0	0	5.7	17.38	0	0	0	0	6.94	0	0
MSTRG.20894	0	0	0	5.07	0	0	0	0	0	0	0	0	0	0	5.31	14.38	0	13.29	2.8	13.97	3.18	0	0	0	0	1.65	0	6.48	0	2.12
MSTRG.20912	0.1	0.1	0	0.1	0	0.09	0.48	0.12	0	0.09	0	0.4	0.52	0.18	0.41	0.83	0.56	0.4	1.5	0.24	0.74	1.26	1.52	1.97	1.96	1.39	1.8	2.95	2.08	2.23
MSTRG.20915	11.66	13.57	13.62	12.94	10.29	12.5	10.65	12.23	8.51	9.86	8.05	8.92	5.93	6.61	5.78	15.12	14.22	16.92	7.46	16.2	9.22	8.23	8.38	7.5	6.32	7.76	6.61	7.84	9.04	6.49
MSTRG.20983	0	0.24	0	0	0	0	0	0	0.31	0	0	0	2.03	0	0	15.6	22.21	9.37	26.54	11.13	16.81	26.63	22.4	35.17	22.42	21.29	19.05	30.07	34.26	21.59
MSTRG.20992	0.72	1.28	0.81	0.45	0.44	0.87	0.68	0.17	0.9	0.85	0.41	0.7	0.74	1.38	0.88	1.04	0.9	1.28	1	0.32	0.66	0.69	0.95	1.88	0.83	0.52	0.14	0.43	0.54	1.12
MSTRG.21022	0.07	0.07	0.23	0	0.06	0	0.33	0.44	0.06	0.36	0.18	0.06	0.22	0.22	0	0.06	0	0.14	0	0.08	0	0	0.14	0.07	0	0	0	0.13	0.06	0
MSTRG.21032	0.53	0.89	0.53	0.39	0.34	0.34	0.45	0.48	0.19	0.75	0.45	0.14	0.34	0.21	0.61	0.83	1.24	0.76	0.42	0.47	0.78	0.73	0.72	0.26	1.02	0.79	1.37	1.12	1.33	0.68
MSTRG.21033	2.33	2.97	2.62	3.51	3.57	3.82	6.79	7.82	6.89	9.82	7.3	8.45	9.97	8.88	8.05	0.76	1.26	0.71	2.01	1.33	1.21	2.42	3.34	2.82	1.53	1.7	1.49	1.97	1.66	2.04
MSTRG.21065	1.39	1.15	1.38	5.17	7.7	4.98	1.64	12.4	0.91	1.1	1.65	1.09	0.5	1.86	0.84	1.71	7.61	3.96	2.76	1.6	1.76	1.76	1.13	0.82	0.74	0.49	1.37	1.32	0.79	2.86
MSTRG.21072	8.85	28.82	13.42	1.59	9.17	10.55	6.4	4.48	6.61	2.05	0	1.42	1.63	3.52	4.74	5.84	1.81	0	1.52	3.41	2.89	2.67	3.56	8.68	9.29	7.91	0	5.93	5.01	4.42
MSTRG.21074	0	0.79	0	1.27	0	2.02	0	0.45	0	0	0.33	0	0	0.33	0.62	0	0	0	0	0	0	0	0	0	0.36	0	0	0	0.27	0
MSTRG.2109	2.22	1.19	1.02	2.68	1.22	1.29	2.8	2.03	4.09	1.72	2.61	2.23	2.89	1.86	2.31	0.58	0.31	1.08	1.18	1.07	2.02	9.22	4.42	4.52	20.23	19.21	27.36	13.48	10.32	16.09
MSTRG.21103	1.68	1.42	1.1	0.63	0.93	0.67	0.57	0.71	0.62	0.66	0.79	0.3	0.69	0.54	0.76	1.41	0.49	0.46	0.52	0.75	1.04	0.51	0.51	0.77	0.52	1.12	0.92	0.45	0.28	0.74
MSTRG.21112	5.42	7.09	5.97	5.21	4.91	4.76	4.13	3.39	2.43	3.01	2.77	2.07	2	3.51	1.77	1.47	0.03	0.87	0.86	1.28	0.75	0.7	0.22	0.76	1.25	0.5	0.23	0.8	0.41	0.24
MSTRG.21113	24.75	10.29	19.11	9.87	4.18	2.91	3.97	0.16	9.5	0	5.04	4.08	16.81	2.6	8.53	10.75	0	3.24	4.08	7.6	2.59	3.97	0	0.39	2.62	0	1.53	2.02	1.07	0
MSTRG.21125	3.4	0	3.79	0	0	10.71	7.94	0	0	0	0	0	0	7.82	0	9.91	0	0	3.58	0	7.01	2.99	0	0	2.97	0	0	0	0	0
MSTRG.21133	0.85	2.04	2.5	0.35	2.93	1.67	0.34	0.2	1.57	0	1.8	2.13	1.19	1.28	0.38	2.24	0.53	7.01	3.44	5.07	3.96	1.37	0.88	1.02	1.72	2.61	1.57	1.09	0.44	0.6
MSTRG.21138	1.43	1.61	1.87	1.69	1.52	1.08	1.49	0.96	1.21	0.68	0.47	1	1.01	0.59	1.07	1.52	1.91	1.37	1.17	1.41	1.19	1.36	1.93	1.57	1.55	1.87	1.85	1.09	1.58	1.58
MSTRG.21139	1.1	0.54	3.08	3.22	1.28	0.78	0.69	0.32	1.91	0.3	0.17	1.25	0.38	0.48	0.37	0.56	0.98	0.72	1.09	0.61	1.68	0.62	0.15	0.85	0.87	0.99	0.35	0.18	0.51	0.62
MSTRG.21140	1.85	1.81	0	2.02	1.62	0	0	0	0	0	1.62	1.78	6.18	0	0	3.65	0	0	0	4.3	0	5	0	0	0	0	0	0	0	2.76
MSTRG.21141	0.65	0.48	0.62	0.42	1.15	0	0.53	0.35	0.49	0.49	0.38	0.47	0.57	0.14	0.8	0.41	0	0.24	0.24	0.53	0.22	0	0.13	0.07	0	0.29	0.15	0.08	0	0.07
MSTRG.21142	0.12	0.12	0.66	0.74	0.73	1.34	0.34	0.79	1.47	1.22	0.45	0.7	0.24	0.31	0.48	0.25	1.22	0.35	0.23	0.13	0.11	0.11	0	0	0	0.11	0.11	0.12	0.22	0
MSTRG.21144	0	0	0	0	0.15	0	0	0	0	0	0	0	0	0	0	0	0	0	0	0	0	0	0	0	0	0	0	0	0.22	0
MSTRG.21145	0	0	0	0	0	0	0	0	1.09	0	0	0	0	0	0	0	0	0	0	0	0	0	0	0	0	0	0	0	0	0
MSTRG.21150	2.26	2.81	2.45	13.25	11.18	9.96	8.36	9.63	8.66	4.87	5.12	7.18	6.85	3.68	7.91	1.57	2.5	3.21	11.69	3.25	9.6	7.92	6	6.33	7.91	6.45	4.89	4.67	6.74	4.85
MSTRG.21152	1.92	0.97	1.38	4.5	3.06	2.21	2.95	2.46	2.5	2.24	1.35	2.35	2.29	1.78	2.71	1.61	0.88	0.93	3.59	1.55	3.06	3.05	3.58	1.37	1.84	1.83	1.56	1.26	2.63	1.36
MSTRG.21154	0.25	0.36	0.5	0.65	0.55	0.27	0.36	0.23	0.47	0.09	0.09	0.42	0.49	0.06	0.3	1.24	0.78	1.2	3.04	1.05	2.14	2.35	1.58	2.03	2.59	1.8	2.39	1.9	1.92	1.52
MSTRG.21173	3.59	4.28	1.44	4.01	7.29	5.71	9.72	10.22	9.98	26.43	20.07	8.52	28.41	50.28	33.02	4.28	4.53	4.32	13.32	3.4	16.08	22.4	24.66	20.81	27.59	31.97	41.1	59.71	39.12	50.18
MSTRG.21174	1.8	1.41	2.09	4.73	5.7	3.98	2.55	1.27	2.96	0.43	1.38	2.62	2.97	0.88	1.88	0.13	0.52	0.2	0	0.07	0	0.05	0.29	0.29	0	0.09	0.18	0.29	0.51	0.31
MSTRG.21181	1.38	1.75	1.34	1.25	0.99	1.56	4.18	4.91	4.3	3.63	3.65	1.97	4.02	2.91	3.23	1	1.43	0.48	1.67	1.33	0.89	1.01	0.47	1.04	1.25	1.03	0.9	1.03	1.89	1.15
MSTRG.21199	6.12	3.93	6.31	5.89	5.26	6.29	4.2	2.36	2.25	6.57	8.67	4.18	3.89	2.28	2.23	0.82	2.59	0.52	0.8	1.49	0.49	1.76	1.29	1	0.5	1.19	1.27	0.26	0.98	0.66
MSTRG.21201	7.69	5	6.47	0.72	0.18	0.45	0.33	0.1	0.18	0	0	0.34	0.72	0.15	1.61	16.19	1.08	16.12	2.08	20.56	1.93	1.49	0	0.33	0.33	0	0.33	0.69	1.3	0.6
MSTRG.21206	2.3	5.08	2.65	4.84	3.12	3.67	3.05	3.23	3.04	1.64	2.6	1.77	3.2	3.77	2.97	0	2.13	1.71	1.22	1.15	1.14	1.28	0.8	0.62	1.85	2.09	0.98	1.22	0.23	1.51
MSTRG.21213	3.4	4.61	2.91	0.89	0.82	1.06	0	2.48	0.45	0.33	0	0	0.45	0.36	1.79	0	0	0	0	0	0	0	0	0	0	0	0	0	0	0
MSTRG.21214	4.84	5.57	3.59	1.13	0.74	0.93	0.48	0.08	0.56	0.44	0.08	0.41	0.17	0.15	0.29	0.17	0.17	0.17	0.21	0.28	0.23	0.24	0.04	0.12	0.04	0	0.09	0.04	0.16	0.04
MSTRG.21220	0	0	0	0	0	0	0	0	0	0	0	0	0	0	0	1.61	0	0	0	0	0	0	0	0	0	0	0	0	0.47	0
MSTRG.21222	0.09	0.36	0.28	2.98	1.61	2.24	1.28	1.66	3.4	0.83	2.08	1.41	1.61	0.65	1.04	0.88	3.55	0.79	0.67	0.84	2.07	0.97	0.86	1.16	0.65	0.44	0.62	0.93	1.02	1.38
MSTRG.21259	2.4	2.02	3.06	4.93	3.76	4.32	4.67	4.76	5.27	4.21	4.07	4.47	3.95	3.24	3.35	3.48	2.23	3.56	5.93	4.29	5	5.14	4.62	4.96	4.15	3.77	4.36	3.44	4.09	4.5
MSTRG.21264	2.85	1.32	3.4	2.28	1.85	1.03	1.78	0.59	2.09	0.07	0.22	1.15	2.32	0.35	1.18	3.33	0.13	3.46	2.48	4.39	2.02	1.88	0.79	1.02	2.14	0.79	2.35	2.24	1.76	1.26
MSTRG.21282	5.49	0.15	5.19	0	0	0	3.78	0	0	0	1.24	0	2.17	0	3.45	7.32	0	11.54	10.33	8.53	10.69	0	0	0	0	0	0	0	0	0
MSTRG.21284	0	6.88	0	5.03	8.68	7.29	0	6.26	3.97	3.98	2.85	2.78	0	3.12	0	0	13.35	0	0	0	0	6.71	7.79	6.84	7.44	6.94	6.16	5.18	6.55	5.84
MSTRG.21293	0.57	1.02	2.8	0	0	0	1.34	1.45	0	0	0	1.01	0.54	0.78	1.48	1.2	0.33	3.81	0.74	1.19	1.16	0.58	0.75	1.19	1.15	0	2.25	1.37	1.6	1.48
MSTRG.21295	0.86	0.85	0.73	1.13	0.66	1.45	0.23	0.48	0.63	0	0	0	0.61	0	0.91	0	0	0	0	0	0	0	0	0	0	0	0	0	0	0
MSTRG.21296	10.18	5.75	11.03	16.24	11.43	10.95	12.79	5.41	8.84	1.8	4.88	12	10.1	3.95	10.4	9.86	1.64	4.79	11.28	7.83	8.23	9.06	4.76	8.4	13.35	4.55	11.75	13.38	11.4	3.11
MSTRG.2131	0.16	0.35	0.13	0.24	0.12	0.07	0.19	0.05	0.08	0.1	0.11	0.08	0.04	0.17	0.08	0.69	1.26	0.68	0.74	0.56	1.05	1.25	1.47	1.3	1.27	0.69	1.36	1.32	0.78	1.35
MSTRG.21314	1.12	1.45	1.3	2.43	1.72	0	2.15	2.73	1.84	2.11	4.24	2.84	1.85	3.06	3.08	0	4.45	0	1.05	0.64	1.23	0	0.6	0.72	1.13	1.62	1.71	1.14	2.25	0.77
MSTRG.21323	0	0	0	0	0	0	0	0	0	0	0.19	0	0	0	0	0	0	0	0.25	1.08	0	0	0	0	0	0	0	0	0	0
MSTRG.21327	0.47	0.17	0.59	1.88	1.32	0.47	1.2	0	0.92	0.2	0.32	1.01	3.33	0.08	3.63	0.5	0	0.85	0.76	0.97	0.68	0.21	0.1	0.1	0.11	0.01	0.06	0.06	0.17	0.05
MSTRG.21334	0	0	0	0	0	0	0	0	4.07	0	0	0	0	0	0	6.9	0	3.23	3.84	0	3.78	3.12	0	3.47	0	0	3.8	14.67	0	2.66
MSTRG.21335	0.96	1.55	1.99	0.55	1.98	2.66	2.16	2.55	1.22	3.22	0.88	0.34	3.66	3.15	1.73	0.31	0.23	0.74	0.26	0.17	0.2	0	0.15	0	0.46	0.4	0.24	0	0.2	0.17
MSTRG.21342	1.82	2.24	1.27	3.03	4.54	3.83	1.89	1.33	1.95	1.53	1.31	1.29	0.36	0.61	0.51	1.46	0.52	2.1	1.45	0.71	1.1	0.59	0.28	0.52	0.45	0.42	0.79	0.25	0.74	0.42
MSTRG.21347	0.63	0.43	0.41	0.71	0.38	0.77	1.17	0.86	0.7	0.05	1.24	0.92	0.95	0.66	0.87	1.22	1.26	1.31	1.16	1.02	1.83	1.02	1.52	1.32	2.19	2	2.09	4.48	3.97	3.85
MSTRG.21353	0.24	0.12	0.26	0.25	0	0.31	0.22	0.79	0.49	0.71	0.78	0.23	0	0.73	0.12	0	0	0	0	0	0	0.11	0	0	0	0	0	0	0	0
MSTRG.21354	2.15	4.53	4.92	2.12	2.53	3.57	9.18	11.06	10.52	31.58	23.86	11.15	34.26	45.36	20.81	61.1	32.57	59.23	33.45	57.9	41.77	30.16	48.83	34.98	36.96	46.37	42.67	79.89	62.9	62.7
MSTRG.21356	0.22	0.36	0.63	1.03	1.57	1.19	3.67	2.76	3.37	3.18	3.93	3.64	6.08	5.74	5.82	0	0.07	0.04	0.11	0	0	0.06	0.04	0	0.08	0.12	0.16	0.05	0.16	0.27
MSTRG.21357	0	0	0.18	0	0	0	0	0	0	0	0	0	0	0	0	0	0	0	0.03	0	0	0	0	0	0	0	0	0.21	0	0
MSTRG.21365	0.11	0	0	0	0.22	0.19	0	0	0.11	0	0	0	0	0	0	1.24	1.91	1.64	3.24	1.21	2.12	2.3	2.46	2.03	1.27	2.4	1.75	0.97	1.84	1.54
MSTRG.21395	1.25	2.56	1.04	6.53	3.71	2.06	1.97	0.07	1.27	0.21	1.45	1.02	3.48	0	1.02	1.74	0	2.66	3.35	2.43	2.79	5.97	0.76	0.71	2.1	0.8	2.68	3.55	0.59	0
MSTRG.21396	3.14	3.73	3.1	4.53	2.4	6.31	5.33	3.01	2.1	1.71	0	2.25	1.38	1.59	2.72	1.81	0	5.63	5.47	6.56	4.39	10.46	3.56	2.47	1.86	7.61	1.26	4.38	4.01	2.42
MSTRG.21397	0.42	0.15	0.61	2.63	1.55	2.94	0.58	0.48	0.66	1.85	2.07	0.76	3.32	2.64	1	0.9	0.83	0.93	2.51	1.11	1.23	1.4	2.81	3.76	1.16	1.58	1.12	5.58	3.23	3.66
MSTRG.21398	0.48	0.47	0.18	0	0.64	0.55	0.3	0	0.33	0.27	0	0	0.16	0.42	0	0.98	0.99	0.78	3.61	1.41	4.1	4.38	3.52	3.85	2.59	3.59	3.91	3.44	4.44	3.83
MSTRG.2140	0	0	0	0	0	0	0	0	0	0	0	0	0	0	0	0	0	0	1.39	0	0	0	0	0	0	0	0	0	0	0
MSTRG.21405	0.25	0.25	0	2.1	0.39	0.44	0.12	0	0	0	0.36	0.74	0.26	0	0.51	0.26	0	0.13	0.38	0.42	0.47	1.21	0.1	0.12	0.37	0	0.24	0.25	0.47	0.11
MSTRG.21406	0	0	0	0	0	0	0.2	0.05	0	0.87	0.48	0.28	1.1	1.84	0.94	0	0	0	0	0	0	0	0	0	0	0	0	0	0	0
MSTRG.21416	0.93	0.99	1.12	3.35	3.05	3.45	1.11	0.47	0.78	0.86	0.67	1.38	0.64	0.17	0.48	1.06	0.36	1.65	2.49	1.67	2.34	3.57	2.86	3.71	2.21	1.79	1.65	1.7	1.81	1.68
MSTRG.21427	0.32	0	0	0	0	0	0	0.17	0	0	0	0	0	0.57	0	0	3.02	0	0	0	0.95	2.62	0	0	0	0	0	1.73	0	1.37
MSTRG.21428	4.05	4.59	5.4	5.59	3.54	4.02	4.49	4.76	4.37	2.93	2.33	2.78	2.03	2.53	2.39	3.59	1.66	4.57	6.58	4.48	3.26	4.73	3.69	4.97	3.38	4.54	4.12	3.18	4.14	3.42
MSTRG.21430	0	0	0	0	0	0	0	0	0	0	0	0	0	0.26	0	0.18	0	0	0.2	0.16	0.27	0.33	0.37	1.28	2.29	2.9	3.02	2.38	2.42	1.44
MSTRG.21432	3.5	3.6	3.85	3.37	2.47	2.32	2.29	2.4	1.87	1.35	2.5	1.6	1.62	1.11	1.08	3.12	3.75	3.35	2.94	3.4	3.24	2.8	1.78	2.16	2.37	1.98	3.25	1.37	2.06	2.02
MSTRG.21434	2.37	1.31	1.38	1	1.07	1.01	1.98	0.16	1.74	0.09	0.59	2.5	2.76	0.49	1.02	1.98	0.13	1.44	1.76	1.96	1.27	1.78	0.59	1.12	2.47	0.63	1.55	1.46	1.27	0.75
MSTRG.21448	0.59	0	0	0	0	0	0	0	0.64	0	0	0.57	0	0	0	1.78	1.62	3.3	3.56	2.01	3.72	2.72	0.93	2.83	0	2.28	0.58	1.75	1.58	3.64
MSTRG.21449	0	0	0	0	0	0	0.73	2.45	0.64	2.22	1.24	0.52	2.76	4.36	1.1	6.5	6.62	9.98	8.96	4.84	8.78	6.48	8.19	5.01	3.44	4.09	2.4	5.91	1.76	5.22
MSTRG.21451	0	0	0	0	0	0	0	0	0	0	0	0	0	0	0	0	0.91	1.32	0	0	0	0	0	0	1.33	0	0	0	1.25	0
MSTRG.21454	0	0	0	2.82	2.17	0	0	0	5.74	0	0	0	0	0	0	7.41	0	2.2	18.45	2.93	0	4.49	0	9.9	4.46	2.31	5.29	0	2.06	0
MSTRG.21456	0	0.05	0	0.09	0	0	0	0.08	0.13	0.07	0.14	0.25	1.26	0.46	0.59	0	0	0	0	0	0	0	0	0	0	0	0	0	0	0
MSTRG.21457	0	0	0	0	0	0	0.23	0.14	0	1.4	1.81	0.24	2.77	3.57	0	0	0	0	0	0	0	0	0	0	0	0	0	0	0	0.2
MSTRG.21458	0.51	0.04	0.49	0.3	0.52	0.32	0.98	0.07	0.61	2.82	2.66	1.46	7.23	4.22	3.03	0	0	0.04	0	0.08	0	0.14	0	0	0	0	0	0.48	0.07	0.06
MSTRG.21459	0.38	0.37	0.32	1.18	0.58	0.33	1.07	0.18	1.07	0	0.45	1.02	1.55	0.25	1.43	0.39	0	0.38	1.12	0.56	0.18	0.73	0.08	0.53	0.74	0.26	0.18	0.47	0.27	0.34
MSTRG.21462	0.67	0.77	1.03	0.52	0.44	0.66	0.37	0	0.28	0	0	0.04	0.08	0	0.04	0.77	0.35	1.41	0.57	1.53	0.64	0.6	0.26	0.54	0.11	0	0.33	0.04	0	0.11
MSTRG.21464	0	0	0	0	0	0	0	0	0	0	0	0	0	0	0	1.4	0	2.32	1.78	1.42	0.26	1.55	0.14	0.18	1.09	0.55	0.98	0.66	0.83	0
MSTRG.21465	0	0.03	0	0.02	0.03	0	0.13	0.12	0.1	0.66	0.41	0.28	1.34	1.26	0.53	0	0	0.08	0.05	0.02	0	0	0	0.02	0.02	0.02	0.01	0.51	0.22	0.08
MSTRG.21466	0	0	0	0	0.14	0	0.9	0.23	0.14	0	0.81	0.8	0.82	0.71	0.29	0.26	0	0.29	0.86	0	0.55	1.94	0.27	2.72	1.68	0.51	1.16	3.06	1.89	0.63
MSTRG.21467	0	0	0	2.33	1.05	0	2.05	1.7	1.21	0.43	1.53	3.32	8.95	0.93	5.29	0	0	0	0	0	0	0.52	0	0	0.52	0.99	1.09	12.19	6.51	2.2
MSTRG.21468	0.37	0	0	0	1.78	0	2.62	0	0.34	4.78	4.55	9.12	5.31	1.08	3.31	2.06	0	0.45	3.92	0.92	1.08	2.64	0	2.98	0	1	0	12.98	6.53	4.14
MSTRG.21469	0.7	0.69	0	3.69	1.97	1.14	0.64	1.04	2.31	0	0	1.37	3.79	1.16	2.24	1.42	0.48	2.62	5.7	0.81	5.35	5.2	1.67	7.49	0	1.24	2.09	2.8	3.75	1.64
MSTRG.21470	0.96	0.32	2.18	2.66	0.63	0.54	0.6	0	0.34	0.26	0	0	1.34	0	0	1.63	0	0.92	1.92	1.8	0.3	0.9	0.26	1.21	3.02	0	0.31	3.16	0.59	0.79
MSTRG.21471	0	0	0	0	0	0	0	0	0	0	0	0	2.15	0	2.07	0	0	0	2.01	0	0	2.63	0	1.89	0.5	0	3.97	7.67	1.6	0
MSTRG.21473	0.24	0.16	0.12	0	0.5	0.21	2.2	2.55	2.85	13.26	9.25	4.41	14.89	17.99	10.29	0	0.06	0	0.09	0	0	0	0	0.07	0	0	0	0.9	0.25	0.09
MSTRG.21474	0	0	0	0	0	0	0	0.45	0	0	2.51	0.88	12.46	0.7	3.02	0	0	0	0	0	0.88	0	0	0.93	0	0	0	10.83	3.8	3.88
MSTRG.21475	0.08	0.05	0.09	0.14	0.14	0.07	0.6	0.22	0.65	1.79	2.3	1.38	3.46	2.27	1.84	0.03	0	0.02	0.08	0.05	0.05	0.12	0.06	0.07	0.14	0.1	0.08	1.08	0.53	0.43
MSTRG.21476	0.06	0	0.03	0.01	0	0.05	1.64	1.64	1.58	3.02	3.2	2.8	8.5	7.6	5.13	0.03	0.03	0.07	0.01	0.02	0.05	0.73	0.34	0.61	1.29	0.98	1.04	1.08	1.35	0.55
MSTRG.21477	0	0	0	0	0.1	0	0.22	0.09	0	0.32	0.52	0.45	1.26	1.1	0.55	0	0	0.05	0.05	0.05	0.13	0.09	0.12	0.08	0.36	0.21	0.21	0.23	0.3	0.21
MSTRG.21478	0	0	0	0	0	0	0	0	0	0	0	0	0	0	0	0	0	0	0	0	0	0	0	0	0	0	0	0	0	0
MSTRG.21480	1.34	1.01	0.95	2.71	2.57	2.82	2.09	1.89	1.76	3.97	3.68	1.57	3.35	5.06	3.07	2.11	0.93	2.77	2.25	2.43	6.4	3.27	2.75	3.69	2.93	3.22	3.36	3.58	2.96	2.71
MSTRG.21483	3.13	3.72	2.36	2.94	2.14	3.76	3.28	2.94	2.67	5.38	2.76	2.8	3.73	2.46	2.98	1.5	0.64	1.54	1.22	1.8	0.85	0.47	0.92	0.58	0.84	0.8	0.89	4.24	2.42	3.1
MSTRG.21484	9.28	5.11	11.41	9.91	7.06	3.93	7.31	2.78	7.17	1.71	3.74	8.69	8.33	3.11	6.23	9.34	0.55	11.46	9.86	14.66	6.73	7.6	3.75	5.74	7.87	3.47	5	9.85	9.28	4.05
MSTRG.21500	0	2.49	1.45	0	0	0.52	0.58	0.32	0	0	0.58	0	0	0.53	0	31.99	5.22	39.7	57.05	41.29	30.61	39.92	16.1	25.69	34.02	14.03	23.11	15.1	30.6	11.91
MSTRG.21506	5.4	3.55	3.75	4.06	3.68	4.29	2.53	0.83	2.87	1.45	2.51	3.22	2.51	2.57	3.12	0.31	0	0.46	0.6	1.35	1.68	0.85	0	0.28	0.57	0	0	0.59	0	0.5
MSTRG.21508	1.99	1.26	1.57	1.21	1.37	0.89	0.26	0.25	0.81	0.41	0.4	0.47	0.19	0.43	0.58	0.6	0.18	0.36	0.4	0.86	0.53	0.26	0.19	0.22	0.28	0.27	0.19	0.44	0.56	0.39
MSTRG.21519	1.34	1.65	1.88	2.08	1.18	0	2.21	0	0.7	0	0.16	3.1	1.21	0.16	0.85	1.2	0	2.63	2.98	2.05	1.24	1.75	0.41	0.94	2.74	0.3	1.59	1.15	0.62	0.57
MSTRG.21522	1.25	1.37	1.18	0.87	1.33	0	1.32	0.36	1.15	0.31	0.23	1.3	1.55	0.25	0.82	1.74	0.1	0.9	1.45	2.27	0.77	2.1	0.44	0.84	1.89	0.13	0.95	0.35	0.74	0.84
MSTRG.21528	0	0	0	0	0	0	4.2	2.54	4.88	44.36	27.2	15.37	26.44	76.83	13.77	0	0	0	0	0	0	0	0	0	0	0	0	0	0	0
MSTRG.21532	0.28	0.65	0.42	0.29	0.29	0.58	0.53	0.87	0.76	2.43	1.24	1.29	0.67	0.5	0.66	0.39	0.15	0.66	0.19	0.1	0.17	0.27	0.39	0.17	0.37	0.43	0.09	0.19	0.26	0.25
MSTRG.21536	2.43	3.8	3.07	1.81	2.47	2.63	1.01	1.28	2.02	0.99	0.4	0.82	1.03	0.65	0.9	2.33	2.28	3.11	2.4	2.07	2.53	1.09	2.06	2.69	0.82	1.59	0.89	0.99	1.17	1.28
MSTRG.21541	0	0	0	0	0	1.44	7.75	0	0	0	0	0	4.04	2.87	0	0	0	0	0	0	0	0	0	0	0	0	0	0	0	0
MSTRG.21546	0	7.64	2.57	0	1.02	0.9	6.98	1.56	3.75	0.81	8.06	7.63	3.7	0	2.4	1.24	0	2.16	0	1.3	1.09	0.17	0	0	0	0	1.55	1.12	0	0.85
MSTRG.21559	0	0	0	0	0.06	0	0	0	0	0	0	0	0	0	0	1.42	0.74	1.84	2.64	3.37	1.73	1.21	1.4	1.37	2.9	1.84	1.81	2.08	1.93	2.05
MSTRG.21561	3.69	3.9	2.09	6.3	2.87	4.23	2.76	1.49	3.35	0	0.74	1.82	1.37	1.59	1.64	0	0	0	0	0	0	0	0	0	0	0	0	0	0	0
MSTRG.21572	0.11	0.09	0.1	0	0.18	0.15	0.01	0.04	0	0	0	0	0	2.63	0.09	0	0	2.17	0	0.14	0	0	0	0	0	0	0	0	0	0
MSTRG.21583	0.19	0	0	0	0	4.68	0	28.53	0	71.14	39.22	0	0.35	81.48	0.45	0	0	0	0	0	0	0	3.87	0	0	4.28	0	0	0	4.52
MSTRG.21588	0	0.05	0	2.09	5.27	0	17.91	0	16.21	0	0	29.92	38.64	0	39.56	0.05	0	0	0.31	0	1	3.25	0	2.97	2.16	0	3.9	3.87	3.77	0
MSTRG.2159	4.23	3.18	4.23	5.75	4.49	4.07	5.02	2.54	5.17	3.51	4.79	7.16	6.46	3.2	5.05	4.1	1.77	4.41	6.09	4.31	4.5	5.82	4.92	6.09	7.24	4.85	7.36	8.23	7.53	7.22
MSTRG.21599	7.62	10.75	9.73	9.03	10.02	10.78	8.32	11.37	6.17	8.63	7.58	6.53	6.48	5.76	6.54	9.33	10.66	8.16	7.75	8.43	9.71	6.11	4.75	3.98	4.83	5.73	6.15	4.9	5.88	6.09
MSTRG.2161	0	0	0	0	0	0	0	0.43	0	0	0	0	0	0	0	0	0	0	0.04	0.07	0	0	0	0	0	0.08	0	0	0	0.15
MSTRG.21611	10.75	9.11	10.2	4.75	3.17	3.1	2.62	2.98	2.73	1.7	1.73	2.26	1.52	1.02	1.87	22.34	9.68	14.23	4.99	18.73	7.33	3.22	1.49	1.68	2.57	2.09	2.13	1.77	1.83	1.38
MSTRG.21614	10.61	13.02	6.01	0.15	0.73	0.75	0	0	0	0	0.14	0	0	0	0	0	0	0	0	0	0	0	0	0	0	0	0	0	0	0
MSTRG.21620	6.61	6.41	6.74	6.73	6.77	5.01	6.56	4.02	5.96	2.49	3.23	6.35	6.94	2.88	6.11	4.44	1.7	5.71	5.07	4.4	4.33	6.36	3.83	4.31	6.87	4.78	5.34	5.43	5.35	4.46
MSTRG.21621	1.06	1.39	0.92	1.22	0.36	1.12	1.55	0.79	0.73	0.3	0.22	0.8	1.56	0.62	1.07	2.06	4.93	1.98	2.09	2.07	1.3	1.57	1.66	1.09	2.27	2.04	1.11	1.04	2.2	1.13
MSTRG.21622	2.28	1.93	1.86	0.34	0.82	0.7	0.47	0.2	1.19	0.44	0.46	0.48	0.17	0	0.17	0.67	0.59	0	0.16	0.36	0.46	0.15	0.27	0	0.31	0	0.31	0	0.3	0
MSTRG.21623	4.48	5.53	4.55	6.5	5.72	6.41	5.67	5.06	5.95	3.36	4.22	4.03	3.98	3.65	4.35	2.61	2.74	1.92	2.74	1.43	2.16	2.82	2.69	3.59	2.15	3.15	1.79	1.73	1.85	2.16
MSTRG.21625	0	0	0	0	0	0	0	0.07	0	0	0.38	0	0.22	0	0.16	0	0	0	0	0	0	0	0	0	0	0	0	7.39	4.59	3.08
MSTRG.21626	0	1.76	0	0.37	0.4	1.15	2.71	0	1.62	0.42	0	1.72	0	3.26	0.77	0	0	0	0.3	0.94	0	0	0	0	0	0	0	7.05	0	0
MSTRG.21636	0.07	0.06	0.24	0.14	0.57	0.17	0.29	0.16	0.16	0	0.16	0.07	0.07	0.06	0	13.37	16.57	21.83	7.79	12.18	6.86	3.82	3.22	6.18	2.17	2.86	2.81	1.31	2.53	2.24
MSTRG.21637	0	0	0	0	0	0	0	0	0	0	0	0	0	0	0	39.93	10.2	36.48	14.57	37.02	7.01	1.34	10.84	14.86	1.39	0	11.26	17.53	0	0
MSTRG.2164	1.79	1.75	3.02	7.72	5.59	7.69	8.47	14.09	7.42	29.02	11.13	5.86	9.25	35.67	16.81	0	0	0	0.03	0.04	0.53	0	0	0	0	0.31	0.62	0	0	0.46
MSTRG.21645	1.61	1.54	0.19	0.29	0.7	0.24	0	0.58	0.39	2.37	0.85	0	0.92	0.2	0.59	0.52	2.18	1.45	0.22	0.81	0.85	0	0	0.36	0.3	0.49	0	0.65	0.36	1.15
MSTRG.2166	2.37	2.26	4.11	0.4	0	0.3	0.41	0	0.64	0	0	0.51	0.45	0.06	0.54	4.75	0.05	2.47	0.22	6.15	0.15	0.27	0.05	0	0.08	0.06	0.14	0	0	0
MSTRG.21667	0.76	0	0	0	0.18	0.16	0	0.12	0.19	0	0	0.37	0.39	0.17	0	0	0	0.38	0.45	1.22	0.34	0	0	0	0.56	0	0	0	0	0
MSTRG.2167	0	0	0.04	0.03	0	0	0.18	0.28	0.13	1.39	2.21	0.84	7.13	4.64	1.74	0	0	0	0	0.03	0	0.09	0.06	0.1	0.12	0.17	0	1.95	1.12	0.69
MSTRG.2168	0	0	0	0	0	0	0.04	0.29	0.04	4.06	1.36	0.12	2.01	2.79	0.48	0.02	0	0	0	0	0	0.01	0	0.02	0.05	0.03	0.04	1.4	0.54	0.75
MSTRG.21686	1.9	3.32	1.86	5.84	5.27	4.76	2.79	2.51	3.93	0.77	1.82	2.73	2.67	0.86	4.08	2.68	0.64	4.57	1.12	4.14	2.54	2.76	5.2	7.56	2.15	5.92	3.5	7.81	6.84	4.06
MSTRG.21687	1.52	1.59	1.1	1.78	1.44	1.52	2.36	1.53	1.3	0.42	1.43	1.67	1.59	1.12	1.33	3.01	1.16	1.96	2.8	2.67	2.57	2.72	2.03	2.12	1.85	3.37	2.73	0.97	1.84	1.28
MSTRG.21688	5.52	0	1.57	1.48	2.46	0	3.61	0	0	0	1.23	4	4.56	0	0	1.37	0	0	0	0	1.35	2.5	0	0	3.73	3.69	0	0	2.35	0
MSTRG.21689	17.39	19.1	15.63	14.3	14.46	11.93	11.29	9.05	10.67	6.39	8.26	10.75	9.18	6.38	10.19	17.06	12.46	17.02	13.45	15.39	14.48	10.69	8.09	9.14	9.74	8.94	9.22	8.37	8.64	8.11
MSTRG.2170	0.41	3.49	5.7	13.91	12.58	7.07	16.32	15.19	13.21	34.67	21.42	18.02	12.23	45.39	28.91	13.23	18.05	9.52	31.72	12.68	35.31	33.09	38.86	29.47	33.49	38.5	33.47	32.2	25.16	23.95
MSTRG.21719	11.7	18.03	18.33	4.56	5.78	6.42	9.75	14.97	8.03	12.86	9.5	11.94	6.22	8.48	13.54	4.05	25.48	4.81	5.05	3.21	3.59	6.86	13.35	7.95	8.87	10.5	6.38	7.41	6.42	10.69
MSTRG.21720	5.82	6.35	3.26	2.33	1.12	0	2	0	0	0	3.4	0	0.46	0	0	18.58	9.77	11.72	6.28	16.95	3.29	5.27	0	5.75	3.14	5.56	5.33	0.31	3.18	1.11
MSTRG.21721	1.91	1	1.48	1.33	1.04	0.14	0.74	0.32	0.46	0.12	0.35	0.36	0.59	0.05	0	2.05	0.27	2.84	6.28	4.33	3.11	5.13	0.48	3.2	4.7	1.35	2.39	1.77	1.72	1.46
MSTRG.21728	5.59	6.88	6.42	8.23	5.98	7.51	8.11	4.16	8.01	3.04	3.8	5.46	5.75	2.49	6.04	6.98	2.64	4.88	8.08	4.4	4.03	6.44	5.59	7.32	8.66	6.98	6.58	5.02	8.32	5.67
MSTRG.2174	4.23	3.18	4.23	5.75	4.49	4.07	5.02	2.54	5.17	3.51	4.79	7.16	6.46	3.2	5.05	4.1	1.77	4.41	6.09	4.31	4.5	5.82	4.92	6.09	7.24	4.85	7.36	8.23	7.53	7.22
MSTRG.21752	1.95	0.38	0.66	0.2	1.17	0.5	0.18	0.57	0.64	0.65	0	0.57	0.4	0.17	0.4	0.4	2.24	1.14	0.39	0.87	0.36	0	0.95	0	0.19	0.35	0	0	0.57	0
MSTRG.2176	6.78	9.45	5.68	6.99	6.25	7.1	5.07	8.56	5.9	8.87	4.98	5.97	5.11	6.42	3.66	5.93	13.06	7.01	8.09	6.5	7.04	9.35	8.84	9.53	9.56	8.09	7.69	6.37	9.38	10.96
MSTRG.2178	278.62	242.12	216.56	13.91	12.06	13.21	5.42	6.74	6.89	1.82	1.44	1.1	1.78	1.19	1.74	61.5	100.6	77.9	6.9	81.76	7.22	3.55	4.23	4.02	2.75	3.71	2.96	2.9	3	2.84
MSTRG.21783	6.38	4.84	6.49	11.93	9.39	5.55	8.4	4.03	7.87	2.42	3.19	6.32	6.28	2.78	5.52	0.49	0.03	0.32	0.59	0.32	0.32	0.54	0.07	0.44	0.53	0.12	0.23	0.29	0.14	0.14
MSTRG.218	2.12	1.7	0.52	1.39	0.2	0.5	0.33	0.63	1.58	0.91	0.86	0.81	1.17	0.16	1.53	2.04	2.03	2.02	2.78	1.45	1.78	4.35	6.29	5.78	5.2	5.08	5.32	5.89	5.85	8.86
MSTRG.21817	3.87	5.1	4.92	5.27	6.8	5.28	3.06	2.27	2.67	2.69	1.69	2.36	1.97	1.47	2.32	4.74	3.65	3.84	4.24	3.57	5.3	3.95	2.87	3.54	2.8	3.06	3.04	2.11	2.83	2.8
MSTRG.21823	1.59	1.44	1.52	0.32	0.25	0.05	0.39	0.29	0.57	0.18	0.4	0.2	0.12	0.11	0.25	0.33	0.07	0.12	0.06	0.42	0.16	0.03	0.13	0.03	0.04	0	0.17	0.06	0	0.08
MSTRG.21845	0	0	0	0	0.14	0	0	0	0	0	0	0	0	0	0	2.59	1.88	1.81	0.44	2.2	1.7	0.94	1.17	1.33	0.41	1.16	1.07	0.97	1.67	0.49
MSTRG.21859	0	0	0	0	0	0	2.72	0	0	0	0	0	0	0	3.65	0	0	5.83	0	0	0	0	0	0	0	0	0	0	0	2.54
MSTRG.21860	0	0	0	0	0	1.83	0	0	0	0	4.43	0	0	0	0	5.53	15.02	0	1.62	4.46	2.21	3.42	2.73	6.7	0	4.65	0	0	2.96	0
MSTRG.21861	0	0	0	0	0	0	0	0	0	0	0	0	0	0	0	14.52	0	2.35	6.57	7.34	0	13.15	5.14	7.19	3.76	5.75	0	2.15	5.38	4.72
MSTRG.21862	0	0	0.06	0.09	0.06	0	0.13	0.03	0.16	0.22	0.31	0.46	2.95	0	1.04	0	0	0.06	0	0.14	0.06	0.06	0	0.05	0.12	0	0.05	1.19	0.85	0.14
MSTRG.21863	13.1	11.66	17.48	29.38	24.28	10.84	21.37	2.62	23.76	0.66	4.14	20.29	19.58	2.75	16.66	6.32	0.25	7.91	7.33	5.41	4.21	5.25	1.94	3.23	7.28	1.43	3.58	3.88	3.52	1.76
MSTRG.21869	0	0	0.05	0	0.13	0.04	0	0.08	0.04	0.04	0	0	0	0.04	0.04	1.98	0.6	2.34	1.44	1.46	1.01	1.77	1.69	2.58	0.48	0.83	0.76	0.88	1.34	0.44
MSTRG.21872	3.83	1.51	5.38	0.45	0.86	0	1.68	1.77	1.04	3.84	1.66	1.71	2.5	2.62	2.33	2.41	2.63	2	1.25	2.21	1.92	1.2	2.35	3.36	1.18	1.55	2.04	3.35	1.16	2.54
MSTRG.21881	0	0.4	0	0.88	0	0	0	0.22	0	0.36	0	0	0	0	0.44	0	1.08	0	0	0	0	2.01	0.33	0	0	0	0	0	0	0.33
MSTRG.21886	0	0	0	0	0	0	0	0	0	0	0	0	0	0	0	0	0	0	0	0	0	0	0	0	0	0	0	0	0.31	0
MSTRG.21888	0	0	0	0.36	0	0	0	0	0.36	0.33	0	1.57	8.74	0	1.08	0	0	0.76	0	0	0	0	0	0	0	0	0	3.9	0.47	0
MSTRG.21897	0.29	0.91	0.18	0.33	0.26	0.4	0.19	0.32	0.17	0	0.22	0.32	0.24	0.08	0.18	0.83	0.37	1.37	0.84	0.77	0.41	1.28	0.2	1.25	1.27	0.61	1.11	0.56	0.96	0.45
MSTRG.21898	2.79	1.38	0.4	0.73	0	0.29	0.33	0	0	0	0	0.68	0.37	0	0	3.93	0	6.04	2.1	2.76	0	0.98	0.56	0.67	0.33	0	0.34	1.04	0.64	0.29
MSTRG.2190	1.26	0.96	0.79	1.91	1.73	1.91	2.26	1.99	1.97	1.27	1.56	1.69	1.72	1.16	1.74	0.02	0	0	0.02	0.12	0.18	0.14	0.06	0.02	0.2	0.02	0.19	0.16	0	0.08
MSTRG.21900	0	0	0.06	0.24	0.12	0	0.11	0	0	0.29	0.51	0.34	1.89	0.34	0.75	0.16	0.21	0	0	0.15	0.25	0.31	0	0	0.2	0.11	0.15	5.53	2.69	1.13
MSTRG.21940	2.79	2.43	3.38	8.24	7.67	7.09	5.4	3.94	5.28	2.35	1.97	3.71	2.49	2.31	3.03	2.85	0.85	3.33	7.82	3.05	4.87	7	5.62	8.69	7.11	6.53	7.33	5.89	6.38	5.07
MSTRG.21941	0.9	0	1.31	1.32	1.36	1.17	4.82	4.58	2.07	1.63	2.66	2.49	1.18	0	2.74	0	0.49	0	0	0	0	0.36	0	0	0.56	0	0	0	0	0
MSTRG.21943	19.56	53.61	33.85	27.69	25.79	21.62	33.63	24.65	34.35	16.21	14.05	18.55	30.67	31.82	26.51	29.45	40.01	40.38	31.89	21.82	11.15	12.16	24.32	21.48	17.21	20.15	31.02	31.3	24.6	22.48
MSTRG.21944	2.47	1	3.53	2.91	1.62	0.26	1.56	0.52	2.96	0	0	0.61	1.38	0.61	2.39	1.32	0	1.33	2.33	1.13	1.44	2.45	0.5	0.59	2.08	0.32	0.65	0	2.29	0.31
MSTRG.21956	2.82	2.08	1.41	1.66	1.45	1.43	0.47	0.56	0.61	0.49	0.25	0.28	0.24	0.45	0.14	0.1	1.28	0.05	0.08	0.14	0.04	0.12	0.22	0.12	0.09	0.14	0.04	0.08	0.1	0.06
MSTRG.21960	2.74	2.11	2.54	0.4	0.32	0.56	0.61	0.21	0.48	0.29	0.24	0.38	0.56	0.37	0.64	5.85	2.48	7.08	3.33	5.88	2.35	3.22	3.41	3.8	2.92	1.89	2.63	3.21	3.18	2.72
MSTRG.21965	0	0	0	0	0	0	0	0	0	0	0	0	0	0	0	0.69	0.65	0	0	0	0	0.16	0.55	0.16	0.32	0	0.32	0.49	0	0.29
MSTRG.21966	7.28	3.81	2.77	6.42	8.34	9.51	6.03	8.15	7.69	2.73	0	5.07	7.7	7.81	3.9	0	0	0	0	0	0	3.32	0	0	1.98	0	2.45	0	0	0
MSTRG.21967	5	5.3	4.91	0	12.54	0	12.7	4.21	29.72	6.68	4.54	21.39	16.69	2.25	12.36	0	0	0	0	0	0	0	0	0	0	0	0	0	0	0
MSTRG.21982	56.63	64.78	47.58	41.07	20.54	28.58	7.28	8.64	3.99	5.09	6.06	6.62	3.03	0	2.67	0	0	0	0	0	0	0	0	0	0	0	0	0	0	0
MSTRG.2199	5.17	0	7.79	3.75	9.07	1.37	10.27	3.63	13.58	2.33	3.03	1.66	1.91	1.36	0	6.8	1.04	15.28	5.32	11.99	6.82	3.11	1.39	0	10.8	7.75	5.32	0	4.32	5.15
MSTRG.220	2.25	2.22	1.98	2.59	0.49	1.06	2.11	0.71	2.64	0.2	0.7	1.71	2.6	0.65	3.87	1.28	0	1.7	0.75	0.56	0.69	0.94	0.2	0.94	0.47	1.34	0.24	0.99	1.16	0.63
MSTRG.22001	43.36	53.61	46.34	36.98	29.32	44.34	33.63	25.81	37.2	14.87	14.44	17.91	24.72	15.28	12.69	42.16	16.43	41.27	57.87	33.79	47.51	74.78	74.72	108.59	57.73	50.15	49.22	60.82	58.42	48.26
MSTRG.22009	0.27	0	0	0	0	0.12	0	0.41	0.14	2.41	1.66	0	0.69	1.78	1.79	0	0.11	0.13	0	0	0.12	0	0.11	0.13	0	0	0.64	0	0.13	0.59
MSTRG.22011	3.06	2.5	2.92	0.94	2.05	2.11	2.28	3.15	3.42	3.02	1.99	1.59	4.31	5.36	2.94	1.66	3.29	0.2	0.83	0.66	0.65	0.77	1.17	0.28	1.28	1.75	0.85	1.31	1.69	1.46
MSTRG.22022	17.67	10.99	0	1.74	2.84	3.83	5.54	4.12	1.8	3.33	1.42	0	1.78	3.82	3.45	0	0	0	0	0	0	0	0	0	0	0	0	0	0	0
MSTRG.22023	4.96	4.62	6	3.42	1.69	1.46	2.19	0.57	3.17	0.14	0.53	1.55	2.02	0.63	1.91	0	0.19	0	0	0	0	0	0	0	0	0	0	0	0	0
MSTRG.22024	1.47	8.65	3.34	0	1.31	0	2.56	0.64	0	0	0	0	4.89	0	3.16	0	0	0	0	0	0	0	0	0	0	0	0	0	0	0
MSTRG.22025	0.75	0.73	2.56	0	2.78	0	0	0.73	0	0	0	0	0.81	0	0	0	0	0	0	0	0	0	0	0	0	0	0	0	0	0
MSTRG.22028	0.6	0.68	0.53	0.9	0.59	0.27	0.34	0.16	0.66	0.55	0.31	0.7	0.56	0.31	0.37	2.56	0.85	2.36	2.63	3	1.18	2.26	1.95	2.08	3.21	1.8	2.06	1.94	1.94	1.08
MSTRG.22030	0	2.78	0	0	0	4.74	1.19	0	0	9.17	0	0	0	0	0	0	0	0	0	0	0	0	0	0	0	0	0	0	0	0
MSTRG.22034	5.27	4.76	6.92	5.94	6.13	3.34	6.03	4.13	6.19	3.05	3.52	6.25	5.66	2.86	4.34	12.81	13.8	16.07	13.31	14.22	10.66	15.19	13.17	14.39	13.52	12.26	11.45	10.29	13.97	11.93
MSTRG.22041	8.14	7.96	6.18	11.66	12.12	10.81	9.49	5.39	3.03	0.95	2.41	6.56	7.48	5.42	7.27	1.35	0	2.44	6.97	3.14	1.33	0	3.26	1.33	0	2.42	0	4.09	10.43	0
MSTRG.2205	0.47	0.47	0.27	0	0.47	0.8	0	0.13	0	0.77	0.22	0	0.49	0.2	0.24	0.24	0	0.23	0	0.53	0.87	3.79	1.53	1.11	2.92	2.96	3.84	0	0.66	3.96
MSTRG.22059	5.02	4.27	6.18	12.94	10.15	7.58	6.39	2.21	6.98	2.48	2.91	7.66	7.17	3.71	4.68	1.67	0.05	3.05	2.07	2.11	1.47	2.16	1.32	1.64	2.42	1.44	1.71	2.01	1.65	0.72
MSTRG.22068	3.04	2.34	2.59	7.78	5.05	3.3	3.1	0.27	4.11	0.05	0.66	3.55	4.15	0.19	2.83	0.28	0	0.46	0.42	0.36	0.89	0.88	0.08	0.47	0.51	0.31	0.34	0.45	0.29	0.28
MSTRG.22069	5.7	4.94	3.47	11.19	12.06	10.65	10.04	8.19	9.71	7.85	6.92	8.02	7.27	7.17	7.04	1.12	0.47	1.04	2.78	1.05	2.18	2.93	3.57	3.43	2.73	2.54	1.98	2.71	3.71	3
MSTRG.22082	0.48	0.88	0.75	0.45	1.4	0.23	1.54	0.54	0.49	0.26	0.33	0.24	0.75	0.18	0.34	3.27	1.3	3.19	3.13	2.58	2.29	2.5	2.52	3.02	2.28	2.37	2.03	2.15	2.88	2.58
MSTRG.22089	0.76	0.52	0.66	1.06	1.28	1.34	1.48	0.96	0.83	1.18	1.17	1	1.59	1.19	1.45	1.9	1.54	0.98	1.59	1.89	2.23	3.38	2.92	3.03	2.79	3.08	2.41	3.19	3.24	2.67
MSTRG.22090	1.22	2.59	2.81	1.94	1.82	2.04	1.59	1.27	2.98	1.37	1.85	2.2	2	2.14	1.97	4.05	5.46	3.55	2.58	3.39	3.44	1.97	1.41	1.9	2.72	1.71	2.19	2.58	1.49	1.65
MSTRG.221	1.03	0.25	0.72	0.13	0.52	0.11	0.12	0.08	0.27	0.22	0	0	0	0	0	2.91	0	1.91	1.65	4.69	1.42	1.47	0.11	0.72	1.12	0.35	1.09	0.25	1.32	0.45
MSTRG.22116	0	0.03	0	0	0.05	0.05	0.18	0.07	0	0	0.38	0.87	0.8	0.49	0.2	0.31	0.08	0.18	0.52	0.39	0.34	1.76	1.32	1.97	4.64	6.01	4.5	6.16	4.25	3.57
MSTRG.22117	0	0	0	0	0	0.54	0	0	0	0	0	0	0	0	0	0	0	0	0	0	0	0.32	0	0	0	0	0	0	0	0
MSTRG.22118	0	0	0	0	0	0.15	0	0.1	0	1.24	1.15	0.18	2.54	1.79	1.09	9.86	1.33	12.98	16.06	11.18	10.9	14.55	17.93	16.83	19.35	23.5	18.75	17.38	20.68	18.03
MSTRG.22122	0	0	0	0	0	0	0	0	0	1.96	0	2.71	0	1.12	1.5	0	0	0	0	0	0	0	0	0	1.26	2.5	0	0	0	0
MSTRG.22124	0.54	1.56	0.6	0	1.57	0	0.99	1.12	0.57	0.41	0	0	2.26	1.33	0	5.36	0.74	5.48	4.27	5.42	4.98	3.44	0.84	4.06	9.88	1.87	4.26	5.77	3.34	6.29
MSTRG.22134	0	0	0	0	0	0	0	0	0	0	0	0	0	0	0	0.94	2.53	1.43	1.52	0.6	1.26	2.11	2.24	1.84	2.19	1.98	1.7	2.06	1.84	1.81
MSTRG.22144	0	0	0	0	0	0	0	0	0	0	0	0	0	0	0	0	0	0	1.11	1.25	0.41	0.21	0	0.63	0.64	0	0	0	0.21	0
MSTRG.22156	6.21	7.91	7.7	8.19	4.59	9.76	5.37	7.26	4.39	6.28	3.9	5.01	5.56	4.59	4.1	9.16	14.96	8.47	6.25	6.98	5.62	5.79	8.26	3.86	5.44	6.02	7.03	7.64	7.63	9.06
MSTRG.22166	83.2	143.69	98.86	60.64	45.28	63.97	61.08	62.93	60.3	50.07	47.27	55.94	77.14	52.07	84.71	114.94	172.95	115.96	41.02	133.89	57.85	51.67	40.97	38.58	41.04	68.52	37.74	46.48	57.83	51.02
MSTRG.22168	0.81	0.59	0.62	0.15	0.47	0.04	0.14	0.16	0	0	0.14	0.09	0.15	0.13	0.1	0.7	0.98	1.21	0.58	1.63	0.54	0.25	0.68	0.34	0.73	0.94	0.31	0.55	0.61	0.45
MSTRG.2217	32.77	32.1	23.48	1.27	0.68	0.19	0.1	0.27	0.11	0.19	0	0	0.11	0.2	0.11	11.82	13.33	6.64	0.11	10.42	0.31	0.21	0.19	0.1	0	0.3	0.1	0	0.1	0
MSTRG.22171	28.51	26.71	26.87	34.17	34.56	34.92	28.72	25.26	31.28	25	22.77	23.33	24.74	20.94	20.94	22.5	24.49	20.57	28.26	15.82	23.46	24.48	29.42	20.56	25.06	22.59	25.44	22.35	20.9	25.87
MSTRG.22173	0	0	3.07	3.8	0.75	5.59	2.89	2.6	3.75	2.69	0	0	2.05	2.36	3.27	3.51	0	1.01	0	0	1.91	1.05	3.67	1.98	0.88	4.48	0.86	0	2.33	1.98
MSTRG.22174	0.49	0.68	0	1.36	0	0.83	0.21	1.45	0.68	2.72	0.57	0.84	0.64	1.56	0.71	0.67	4.25	0.55	1.94	0.21	0.6	0.88	1.55	1.18	1.32	1.04	0.24	2.08	1.79	1
MSTRG.22185	0.22	0.22	1.55	0.94	0.42	0.78	1.06	0.66	1.41	0.82	0	0.22	0.24	0	0.23	1.85	0.7	1.74	3.27	0.88	2.25	1.87	1.75	1.06	0.65	2.81	1.46	1.29	2.1	2.89
MSTRG.22188	22.86	37.95	30.93	25.3	33.52	48.72	43.79	50.09	49.21	30.36	17.83	21.73	30.59	35.65	22.09	71.66	52.55	57.94	97.53	52.99	62.05	81.57	97.52	80.7	52.65	95.62	69.09	86.06	67.58	59.52
MSTRG.22189	0	5.71	0	6.58	0	0	0	0	0	3.78	0	5.49	0	0	3.14	0	0	2.52	6.12	0	0	2.58	2.43	2.86	5.13	0	0	3	2.35	0
MSTRG.22190	6.99	7.11	6.51	10.49	9.77	9.76	8.2	9.66	8.76	6.29	8.43	10.23	7.91	7	8.97	11.49	5.44	14.47	17.07	11.47	11.15	18.3	11.98	14.61	19.84	16.71	19.19	17.61	23.96	19.82
MSTRG.22192	0	0	0.33	0	0	0	0	0	0	0	0	0.57	0.62	0	0	0	0	0.28	0	0	0	0.28	0	0.28	0.27	0	0	0	0.27	0
MSTRG.22198	0	0	0	0	0.71	1.86	3.48	1.52	0.84	7.92	3.48	3.77	8.21	11.19	5.7	0.77	0	0.71	0.77	0.88	0.73	2.12	1.36	3.57	2.11	1.49	0.07	44.21	17.77	22.27
MSTRG.22203	0.48	0	0.46	0	0.2	0.26	0.38	0	0	0	0	0.17	0	0	0	0.24	1.1	0.88	3.34	1.79	2.29	1.25	1.5	1.67	2.22	0.58	1.42	5.19	1.7	2.57
MSTRG.2221	4.57	2.36	2.33	4.24	3.45	1.13	2.58	1.3	1.4	0	0.55	1.29	0.58	0.38	0.6	1.33	0	3.23	2.62	1.95	2.24	4.37	1.79	2.91	1.24	0.6	1.23	1.52	0.82	1.3
MSTRG.22217	0.35	0.17	0.39	0.54	0.35	0	0.33	1.43	1.26	3.18	2.11	2.87	3.39	2.86	3.54	0.36	0	0	0	0	0.32	0.16	0	0	0.17	0	0	0.34	0.48	0
MSTRG.2222	0.16	0.17	0.58	0.37	0	0.33	0.17	0.24	0.18	0.16	0.19	0	0	0.74	0	0	0	0	0	0	0	0	0	0	0	0	0	0	0	0
MSTRG.22226	5.48	4.81	4.04	3.46	1.85	3.42	3.15	2.53	3.05	1.89	2.97	1.59	1.56	2.19	1.25	0.69	1.07	2.19	0.19	0.73	0.7	0.18	0.16	0.18	0.09	0	0.09	0.19	0.18	0.08
MSTRG.22231	2.95	2.23	2.41	2.67	4.31	0.53	1.4	0.71	0.66	0.77	1.64	0.93	1.84	2.34	2.35	0.86	0	0.61	1.14	0.73	5.34	3.22	0.96	0.94	2.69	1.73	3.99	3.37	1.22	3.62
MSTRG.22232	0	0	0	1.35	0.68	1.17	2.31	1.62	0	2.65	0.59	0.95	2.65	1.4	2.06	0	0	0	0	0	0	0	0	0	0	1.35	0	0.64	0.58	0
MSTRG.22233	0	0	0	0	0	0	0	0	0	0	2.46	0	0	0	0	0	0	0	0	0	0	0	0	0	0	0	0.21	0	0	4.5
MSTRG.22234	0	0	0	0.09	0	0	0.26	0.13	0	1.05	0.35	0.21	0.07	1.26	0	0	0	0	0	0	0	0	0	0	0	0	0	0	0	0
MSTRG.22236	4.37	5.72	5.83	9.96	5.43	7.69	5.98	1.79	3.99	1.09	0.66	5.68	9.44	2.4	0.77	1.47	0	2.03	3.7	2.51	6.94	8.75	1.74	5.65	4.03	3.23	4.33	3.62	4.53	1.13
MSTRG.22241	2.03	1.91	2.76	6.74	6.78	5.07	21.23	28.08	15.75	27.42	52.69	22.04	21.91	18.33	40.11	6.7	8.85	4.06	16.13	3.81	24.08	48.72	31.31	25.25	50.39	48.05	53.55	21.53	30.7	33.8
MSTRG.22252	0.56	0.64	0.57	0.86	0.78	0.9	1.01	1.06	1.04	0.53	0.49	1.03	1.02	0.39	1.23	1.31	0.28	1.74	3.9	1.5	2.74	4.2	3.42	3.66	4.25	2.25	2.84	3.09	3.9	2.15
MSTRG.22255	3.12	3.2	3.47	4.43	4.11	3.91	3.93	5.54	5.91	3.91	2.87	4.48	1.94	3.06	2.5	1.27	2.95	1.48	2.54	0.81	1.84	2.24	3.7	2.88	1.93	2.2	2.96	2.63	2.98	3.03
MSTRG.2226	0	0	0	0.2	0.49	0	0	0	0	0	0	0	0	0.22	0	0	0	0	0	0	0.26	0.33	0	0.13	0	0.12	0	0.07	0	0
MSTRG.22263	12.86	3.57	9.39	11.23	11.52	5.17	8.94	5.24	5.48	1.84	7.21	4.78	6.63	12.53	6.6	20.3	4.26	10.36	16.02	8.92	21.77	15.75	11.45	12.47	19.76	15.67	15.99	36.6	22.92	21.64
MSTRG.22267	0	0	0	0	0	0	0	0	0	0	0	3.46	1.98	0	5.76	0	0	0	0	0	0	0	0	0	0	0	0	9.03	3.15	0
MSTRG.22272	0.76	1.36	1.23	0.3	1.78	0.21	1.12	1.36	1.12	0.41	0.63	2.11	0.42	0.71	0	2.05	1.32	1.02	1.71	1.6	0.97	1.01	3.4	3.51	0.6	2.11	0.35	1.86	1.41	1.95
MSTRG.22278	0	0	0	0.74	0.57	0.28	0	0	0	0	0.38	0	0	0	0	0.39	0.96	0.92	0	0.49	0.19	0.16	0.66	0.23	0	0.14	0	0.19	0.19	0.28
MSTRG.22279	1.02	2.74	2.63	2.68	1.31	3.86	2.12	3.9	1.38	1.54	1.28	1.54	0.43	2.12	1.05	0.77	15.06	0	3.41	0	1.18	5.21	0.94	2.4	0.14	4.85	0.54	0	0	5.59
MSTRG.22289	4.9	11.22	4.62	4.24	7.37	10.85	6.71	13.02	7.75	14.66	11.93	9.14	5.93	15.07	6.74	0	5.56	0.93	0.64	0	1.43	0.75	1.43	1.05	0	3.17	1.57	0	0.85	0.42
MSTRG.22290	2.77	2.69	2.9	4.33	7.27	8.15	25.52	28.8	22.48	94.78	62.71	44.58	52.06	83.86	51.93	1.68	3.21	1.75	2.86	1.09	3.46	10.31	14.81	11.44	20.9	26.59	26.16	33.07	24.89	39.62
MSTRG.22291	0	0	0	0	0	1.28	0	0	0	0	0	0	0	0	0	4.76	0	2.94	0	5.58	0	0	0	0	0	0	0	0	0	0
MSTRG.22292	2.69	0	0	3.09	9.17	0	0.91	0	0	1.56	2.31	0	4.84	0	0	0	0	0	0	0	0	0	0	0	0	0	0	0	0	0
MSTRG.22295	2.63	2.11	2.85	3.46	2.44	3.08	2.74	2.61	2.5	1.17	1.25	2.05	3.01	1.84	1.86	2.24	1.75	2.41	2.63	2.16	1.99	2.37	1.61	2	2.25	1.9	1.67	2.09	2.33	1.46
MSTRG.22303	1.85	1.81	2.1	0	8.11	1.47	3.22	0	6.27	0	0	0	2.06	0	0	0	1.1	0	0	0	0	1.67	0	0	0	0	0	0	0	0
MSTRG.22304	0	0	0	0	0.44	0.03	0	0	0	0.37	0.42	0	0	0.36	0	0	0.98	0	0	0	0	0	0	0	0	0	0	0	0	0
MSTRG.22305	10.08	0	0	0	0	0	0	0	0	0	0	0	0	0	0	0	4.67	0	0	0	0	0	0	0	0	1	0	0	0	0
MSTRG.2231	1.68	2.99	1.72	3.76	5.33	4.92	4.49	6.06	3.37	7.7	5.01	2.36	1.97	4.32	2.25	2.05	6.63	1.29	4.51	0.85	4.86	6.82	8.99	7.26	3.1	8.48	5.48	6.77	8.42	11.05
MSTRG.2232	9.41	11.56	5.47	16.16	11.73	9.86	5.82	9.41	7.46	5.24	2.41	2.52	1.51	1.61	4.38	0	0.89	0	0	0	0	0	0	0	0	0	0	0	0	0
MSTRG.22321	1.05	1.22	1.07	1.18	0.96	0.63	1.23	1.01	1.27	0.52	1.32	0.97	1.65	0.93	1.22	0.05	0.02	0	0	0.03	0	0	0.12	0.07	0.28	0.15	0.04	0.12	0.04	0.17
MSTRG.22324	0	0	0	0	0	0	0	0	0	0	0	0	0	0	0	7.21	0.16	5.47	4.53	4.06	4.04	3.82	3	3.05	3.68	4.29	3.84	2.66	3.18	2.2
MSTRG.22335	6.82	4.09	5.64	3.93	7.4	7.79	15.77	25.91	10.8	18.86	8.22	9.99	8.09	13.97	10.66	0.7	0.47	0.44	0.17	0	0.53	0.19	0.36	0	1.54	0.32	1.04	1.13	0.44	1.05
MSTRG.22340	0.38	0.59	1.32	1.44	1.26	0.48	0.37	0.09	0.17	0.33	0.35	0.18	0.49	0.37	0.12	1.3	0.05	0.55	0.83	0.66	0.56	0.43	0.26	0.44	0.06	0.32	0.28	0.88	0.25	0.31
MSTRG.22342	0	0	0	3.72	1.14	1.83	1.59	2.54	2.48	0.57	0.72	1.17	4.58	1.17	8.36	10.58	31.95	6.11	8.94	11.09	4.27	0	5.96	2.18	1.52	4.68	4.18	3.07	2.28	6.42
MSTRG.22343	0.39	0.29	0.57	0.58	0.67	0.7	0.49	0.22	0.35	0.33	0.55	0.4	0.66	0.36	0.53	1.16	1.06	0.54	1.46	0.73	1.32	1.27	1.41	1.69	1.4	1.25	1.19	0.91	1.04	1.26
MSTRG.22344	0	0	0	0	0	0	0	0	0	0	0	0	0	0	0	0	0	0	0	0	0	0	0	0	0	0	0	0	0	0
MSTRG.22345	1.07	0	3.68	1.14	0	0	0	0	0	0	0	0	1.18	0	0	12	4.47	7.74	0	7.76	5.31	7.39	2.29	3.57	1.96	3.93	3.99	3.51	2.53	2.45
MSTRG.22348	1.76	0.58	1	0.31	0.58	0	0	0.65	0	0.24	0.55	0.57	0	0.25	0	0.3	0.66	0.57	0.59	0.66	0.27	1.11	0.95	0.84	2.79	1.32	4.25	2.33	1.09	0
MSTRG.22351	0	0.94	0	0	1.75	0	1.72	2.25	2.12	3.49	4.32	0.93	1.04	1.56	1.02	0	0	0.88	0	3.31	1.84	0.88	0	0	2.63	0	1.92	0	6.7	2.19
MSTRG.22352	0.63	0	0	0	1.18	0.51	0	0.94	2.05	0	0	0	0	1.56	0.66	0	0.86	0.59	1.9	0.72	1.78	1.16	0.5	0	1.16	3.88	0	0.62	0	1.96
MSTRG.22353	0.37	0.17	0.16	0.73	1.89	1.12	0.52	1.06	1.33	3.08	3.25	1.43	1.83	4.58	2.11	0.06	0.1	0	0.32	0.08	1.68	1.4	0.62	0.67	1.32	1.55	2.03	1.13	0.99	2.49
MSTRG.22354	2.38	2.23	1.79	1.5	1.59	1.28	1.73	1.73	1.76	1.78	1.31	1.52	2.73	1.78	1.75	10.02	8.38	9.12	9.22	8.39	11.58	9.54	11.61	10.78	12.07	14.6	10.85	9.84	9.63	12.14
MSTRG.22357	0.06	0.06	0	0.03	0.23	0.11	0.65	0.68	0.61	1.15	1.38	1.27	1.14	0.63	1.52	0.78	0.64	0.32	0.89	0.41	0.51	2.05	1.9	0.8	2.74	1.64	1.94	1.25	2.57	2.36
MSTRG.22358	0.14	0	0.32	0	0	0.12	1.27	0.25	0.65	1.71	1.39	2.91	14.37	4.44	3.32	0	0	0	0	0	0	0.04	0.35	0.13	1.37	0.13	0.81	9.98	5.25	4.36
MSTRG.22359	0	0	0	0	0	0	0	0	0	0	0	0	3.32	0	0	0	0	0	0	0	0	0	0	0	0	0	0	0.99	0.87	1.07
MSTRG.22360	0	0.07	0	0.08	0	0	0.07	0	0.08	0	0.14	0.59	1.13	0.07	0.26	0	0	0	0	0	0.25	0.15	0.56	0.41	0.47	1.17	1.61	8.62	7.4	6.69
MSTRG.22368	0.5	0.41	0.62	0.63	0.59	0.28	1.91	0.66	1.36	0.79	1.43	2.01	4.37	0.8	2.24	0.75	0.02	0.35	0.76	0.43	0.21	1.19	0.83	0.99	1.29	0.94	1.18	5.91	3.1	1.89
MSTRG.22370	6.34	6.2	4.78	27.94	20.17	11.7	7.1	29.11	7.17	46.74	12.88	6.05	0	13.24	20.44	4.15	102.13	9.28	15.37	7.35	19.05	3.78	14.03	16.6	11.27	19.16	4.39	23.62	8.74	33.04
MSTRG.22371	3.99	3.77	4.31	3.74	10.75	5.17	32.95	8.78	17.53	7.46	10.97	11.88	34.3	10.36	26.12	1.12	1.16	5	8.31	2.53	5.43	13.29	7.52	15.73	11.95	17.71	5.75	9.61	8.02	16.2
MSTRG.22373	0	0	0	0	0	0	0	0	0	0	0	0	0	0	0	0	0	0	0	0	0	0	0	0	0	0	0	0	0	0
MSTRG.22376	0	0	0	0	0.03	0	0.11	0.09	0.04	1.71	1.9	0.21	3.77	2.73	0.74	0	0	0	0	0	0	0	0	0	0.06	0.06	0.05	1.62	0.72	0.64
MSTRG.22381	2.61	0	0	0.61	0	0.63	0	0.66	0	2.43	0.36	0.3	0	0.61	0.39	0	17.12	0	0	1.31	5.02	2.49	3.79	1.72	0.82	0	2.79	1.82	1.17	2.24
MSTRG.22383	0	2.07	0.86	0	0.27	0	0.23	0	0.52	0	0	0	0.7	0	0	8.93	4.07	12.24	7.03	11.32	0	0	0	0	0	1.4	0	0	0	0
MSTRG.22384	0.31	0.81	0.57	0.21	0.31	0.36	0.19	0.32	0.11	0.62	1.64	1.1	0.73	0.81	0.41	0.32	0.08	0.1	0.71	0	0.19	0.88	3.59	1.24	1.39	1.5	2.31	3.14	3.84	2.71
MSTRG.22387	0	0.23	0.13	0	0	0	0	0.07	0.12	0.2	0	0	0.12	0	0	1.91	1.92	0.92	1.82	1.15	1.06	3.64	4.99	6.43	2.79	5.79	3.37	4.21	5.94	6.17
MSTRG.22388	0	0.11	0.25	0.19	0.46	0	0.24	0.14	0.19	1.52	2.25	1.88	6.03	2.38	1.65	0	0	0	0	0	0	0	0	0	0	0	0	0	0	0.1
MSTRG.22389	0.84	0	0.97	0.89	0	0	0.78	0	0.92	3.36	1.82	4.49	19.45	5.77	3.49	0	0	0	0	0	0	0	0	0	0	0	0	0	0	0
MSTRG.22393	0	0	0	0	0.09	0	0	0	0	0	0	0.09	0	0	0	1.47	0.79	1.16	1.41	1.08	1.31	1.8	2.54	1.98	3.21	4.41	2.84	2.64	1.75	3.56
MSTRG.22395	0	0	0	0.05	0	0	0.21	0	0	0	0	0.41	0	0	0	4.46	4.68	5.52	2.17	5.01	4.71	5.88	8.59	5.12	20.64	26.71	36.41	45.66	53.93	61.59
MSTRG.22396	0.64	0.33	0.73	0	0.35	0.95	0	0.23	0.38	0	0	0	0.38	0	0	1.67	0.95	1.77	1.37	0	0	0.73	0.17	0.51	0.48	0	0	0.7	0	2.1
MSTRG.22398	2.73	2.15	3.98	3.25	3.2	4	3.4	4.96	2.05	4.09	4.12	2.38	3.92	2.47	3.27	5.01	0.7	4.56	4.41	4.64	4.46	5.92	2.72	4.14	5.34	2.2	3.95	4.26	3.04	2.86
MSTRG.22405	0.12	0.06	0.13	0.09	0.12	0.59	0.46	0.52	0.53	0.3	1.32	0.2	0.53	0.49	1.58	0.21	0.07	0.23	0.14	0.03	1.14	0	0.14	0.16	0.11	0.13	0.13	1.31	0.84	0.51
MSTRG.22412	8.26	8.72	7.71	8.35	7.86	7.94	8.41	6.84	9.59	5.28	5.3	7.76	8.76	7.39	6.84	4.11	3.91	4.01	3.77	4.37	2.67	4.24	3.6	4.29	4.36	3.95	4.08	3.84	3.55	3.38
MSTRG.22415	30.64	54.17	24.82	32.96	30.21	17.27	54.92	31.06	17.06	80.21	41.37	27.7	41.85	109.11	45.04	56.16	193.69	24.91	35.08	0	20.92	65.18	56.24	127.66	66.37	50.8	83.25	79.32	56.9	105.33
MSTRG.22416	1.34	1.7	1.3	0.69	2.54	3.22	3.53	3.94	1.45	7.25	2.9	0.65	0	6.15	2.16	0	7.7	0.47	8.21	1.44	4.15	5.33	8.5	4.26	3.36	5.57	3.9	3.16	4.51	9.13
MSTRG.22417	0	0.25	0	0.52	0.25	0.63	0.23	0.14	0.26	1.02	1.16	0.49	2.08	0.65	0.26	0.26	0	0.24	0.5	0.28	0.23	0.24	0.2	0	0.24	0	0	6.49	3.47	1.46
MSTRG.22418	0	0	0	0	0	0	0	0	0	0	0	0	0	2.55	0	0	0	0	0	0	0	0	0	0	0	0	0	0	0	0
MSTRG.22421	0	0	0	0	0	0	0	15.79	10.4	17.84	3.71	0	11.84	20.24	31.33	0	3.1	0	0	0	6.34	0	4.33	5.34	5.43	25.35	17.95	1.81	0.97	0
MSTRG.22422	0	0.81	2.01	2.19	2.29	0.24	4.5	2.11	3.02	3.64	6.28	4.39	17.64	12.94	4.33	20.89	0	22.62	6.77	21.17	8.03	5.06	2.71	5.65	0	1.91	2.73	15.78	10.64	3.9
MSTRG.22443	0.15	0.29	0.1	0.51	0.34	0.46	0.49	0.5	0.19	0.73	0.26	0.65	0.5	0.32	0.33	0.05	0	0.09	0.04	0.24	0.12	0.09	0.08	0.13	0.6	0.21	0.25	0.27	0.29	0.22
MSTRG.22448	16.33	14.48	16.1	24.45	19.52	10.05	15.99	4.27	15.3	1.07	4.07	11.77	12.77	3.62	10.11	5.46	0	4.54	6.24	4.51	3.69	5.5	0.51	4.42	6.03	2.01	3.7	3.72	3.04	1.79
MSTRG.22449	0.24	0	0.67	0.27	0.17	0.11	0.5	0.1	0.47	0.08	0.06	0	0.18	0	0.07	1.01	0.02	1.58	2.16	1.1	1.37	2.01	0.44	1.24	2.07	0.58	1.27	1.19	1.69	0.72
MSTRG.22458	0.37	0.68	1.76	1.18	1.58	1.15	0.69	0.33	1.02	0.31	2.52	1.1	0.27	1.47	0.72	0.34	0.92	0	0.37	0.09	0.54	0.69	0.96	0.04	0.92	1.08	0.59	3.83	1.13	1.37
MSTRG.22460	0.97	1.33	1.24	1.68	3.18	1.68	4.17	4.04	4.06	3.52	4.18	3.43	3.12	4.21	3.74	0.41	0.73	0.28	0.5	0.18	0.36	0.27	0.38	0.31	0.71	0.46	0.26	0.17	0.05	0.35
MSTRG.22461	5.93	7.23	7.11	12.15	11.36	9.98	11.23	9.77	12.01	7.44	8.42	8.74	8.39	8.63	7.81	2.73	5.12	4.63	4.51	2.98	4.65	4.42	5.81	5.75	5.31	4.34	4.85	4.86	5.62	6.98
MSTRG.22482	4.32	3.23	5.12	5.42	4.27	3.39	4.63	2.7	4.93	2.26	3.25	4.71	5.76	2.49	3.84	6.78	3.07	6.92	9.25	6.61	6.43	10.58	7.36	8.99	12.05	6.54	8	8.76	8.55	6.93
MSTRG.22489	618.4	502.76	628.83	730.77	524.59	487.82	493.63	167.46	722.48	119.12	346.72	489.45	565.42	309.14	487.53	282.7	11.8	374.73	335.84	313.87	246.89	286.47	227.65	250.86	359.73	205.88	302.81	332.02	309.29	301.77
MSTRG.22491	0	0	0	5.63	0.96	0.87	5.3	5.06	1.26	48.29	19.15	3.72	15.27	43.86	26.59	2.11	2.34	0	1.31	2.44	2.77	3.2	5.96	6.87	5.77	7.62	6.91	50.78	22.11	44.8
MSTRG.22492	0	0.14	0.11	0	0.09	0.09	0.88	1.12	0.45	4.07	2.85	1.68	5.99	7.66	3.57	0	0.04	0	0.05	0	0.05	0	0.08	0.09	0.54	0.32	0.74	0.57	1.01	1.11
MSTRG.22496	0.1	0.1	0	0.82	0.4	0.35	0.19	0.49	0.61	0.25	0.47	0.39	0.91	0.09	0.3	0.31	0	0.2	0.49	0.11	0.36	0.85	0.33	0.37	1.05	1.08	0.93	2.53	1.57	0.52
MSTRG.22507	0	0	0	0	0	0	0	0	0	0	0	0	0	0	0	1.44	0.37	2.77	2.18	1.79	1.5	1.22	1.74	1.19	0.79	1.69	0.66	0.57	0.54	0.61
MSTRG.22520	0.89	0.22	0	0.26	0.15	0.14	0.48	0.27	0.52	0	0.62	0.96	0	0.39	0.61	0.89	1.48	1.2	0.44	1.17	0.32	0	0.27	0.17	0.16	0	0.71	0	0.28	0.52
MSTRG.22521	30.56	28.45	33.24	73.68	75.9	57.9	81.36	49.43	74.01	28.93	46.99	69.46	84.35	45.64	66.55	26.07	13.67	32.32	56.28	27.71	42.99	72.4	53.45	71.82	83.55	72.39	68.13	70.04	75.86	52.88
MSTRG.22522	11.36	8.17	11.33	21.99	21.09	14.1	29.26	9.17	29.63	3.49	13.44	19.62	26.91	9.54	24.42	10.45	1.21	10.09	20.76	8.57	12.19	20.26	7.49	18.73	21.6	16.07	24.37	22.67	24.75	13.86
MSTRG.22523	8.06	6.18	9.09	9.75	10.4	6.35	8.46	2.73	7.82	1.46	1.8	4.93	7.02	1.5	4.94	6.67	0.74	7.89	8.47	7.01	4.41	7.63	2.81	6.31	8.72	4.04	4.7	3.83	6.16	2.81
MSTRG.22524	5.9	6.93	5.74	5.82	4.36	4.07	4.73	3.72	3.1	2.81	2.69	3.98	0.98	2.83	2.47	1.84	0.98	0.68	1.72	0.79	0.05	1.88	1.5	1.32	0.89	1.44	1.12	1.12	2.13	1.91
MSTRG.22527	0.75	0.42	0.41	0.2	0.23	0.52	0.31	0.34	0.31	1.56	0.63	0.08	0.4	1.25	0.9	0.31	0.18	0.22	0.39	0.63	0.22	0.23	0	0.4	0.29	0.14	0.3	1.92	1.27	2.57
MSTRG.22528	0	1.12	0	0	0	0	0	0	0	0	0	0	0	0	0	0	0	0	0	0	0	0	0	0	0	0	0	0	0	0
MSTRG.22550	0.56	0.22	0.87	0.74	0.78	0.57	0.21	0.2	0.11	0.09	0.1	0.21	0	0.1	0.11	0.56	1.04	1.09	1.94	0.96	1.21	1.88	2.09	2.33	1.38	2.3	2.16	1.51	2.66	3.17
MSTRG.22560	0	0	0	0	1.19	0	0	1.18	0	0.94	0	0	0	0	0	0	0	3.6	5.49	3.09	6.52	4.85	1.07	3.92	2.41	0	5.42	2.68	0	4.01
MSTRG.22561	29.68	21.14	28.2	25.47	18.64	24.26	12.19	9.6	14.32	4.59	3.13	8.27	5.78	4.05	5.98	30.91	5.42	40.91	23.96	40.4	24.58	13.1	12.32	13.85	12.12	10.83	11.3	10.13	12.63	4.89
MSTRG.22564	0	0	0	0	0	0	0.09	0	0.05	0.79	0.51	0	1.36	1.16	0.34	0	0	0	0	0	0.05	0.17	0	0.26	0.33	0.1	0	6.77	3.83	2.81
MSTRG.22565	0	5.31	4.64	0	0	0	0	0	0	0	0	0	0	0	0	0	0	0	0	0	0	0	0	0	0	0	0	0	0	0
MSTRG.22568	12.53	8.58	15.68	31.81	41.33	18.47	50	17.77	30.77	40.42	23.4	25.04	83.48	55.36	94.28	1.84	1.92	1.32	0.93	2.65	6.55	3.78	1.47	1.27	1.59	1.95	2.44	2.22	1.44	2.69
MSTRG.22576	0	0	0	0	0	0	0	0	0	0	0	0	0	0	0	2.25	2.01	3.46	2.27	2.57	2.85	2.76	1.78	3.62	1.38	3.31	2.96	2.23	1.99	6.94
MSTRG.22583	0	0	0	0	0	0	0	0	0	0.33	0.82	0.49	1.16	0.85	0	0	0	0	0	0	0.39	0	0	0	0	0	0	13.28	2.28	4.58
MSTRG.22585	0	0	0.9	0	0.13	0	0.41	0	0.01	0	0	1.39	3.03	0	0.86	0.37	0	0	0.45	0.32	1.44	2.42	0.77	5.58	0	0	1.04	3.12	2.41	4.81
MSTRG.22595	0.84	1.1	1.58	0.87	1.1	1.17	0.26	0.95	0.89	0.45	1.04	1.9	1.16	0.96	2.31	0.85	0.21	0.81	0.55	0.93	1.06	0.8	0.22	2.36	0.79	0.74	0.53	0.55	0	0
MSTRG.22598	0.65	0.02	0.37	0.71	0.33	0.19	0.36	0.47	0.33	0	0	0	0.54	0.2	0.14	1.14	0	0.99	0.48	0	0.19	0.89	0.62	1.25	0.24	0.35	0.76	3.78	3.53	2.82
MSTRG.22608	4.38	2.69	4.72	7.31	7.2	3.7	6.97	6.53	9.63	8.93	8.19	9.62	10.47	9.94	10.82	2.35	1.58	1.24	2.87	0.25	1.91	1.59	2.52	2.55	1.97	5.23	5.48	4.26	5.18	4.03
MSTRG.22619	2.28	1.8	1.53	2.29	2.03	2.66	2.37	2.47	2.66	3.15	2.52	2.32	2.04	1.57	1.27	0.25	0.08	0.45	0.44	0.54	0.45	0.33	0.42	0.32	0.19	0.14	0.09	0.19	0.32	0.31
MSTRG.22622	18.25	11.02	19.48	38.7	29.02	32.65	15.59	6.88	15.34	3.32	5.08	12.96	8.75	2.64	9.13	0.1	0	0.34	0.76	0.47	0.18	0.59	0.18	0.3	0.55	0.16	0.35	0.19	0.47	0.13
MSTRG.22624	19.12	21.52	21.53	25.72	22.38	22.99	23.04	15.45	24.36	8.74	16.1	24.97	16.83	11.31	14.75	53.47	28.54	50.01	54.82	49.44	50.83	54.94	42.27	52.31	58.91	40.79	51.66	38.04	39.44	42.86
MSTRG.22625	9.74	6.32	10.36	11.95	7.64	5.11	7.98	0.61	9.15	0.11	3.19	7.37	7.75	0.96	4.86	19.39	0.38	18.11	16.75	20.12	11.38	13.91	2.8	8.09	15.58	3.67	10.67	9.4	6.43	5.23
MSTRG.22626	10.57	8.24	11.49	23.85	20.67	16.71	12.1	6.26	13.22	4.08	4.83	10.59	9.3	3.32	6.34	5.66	3.91	7.52	10.45	6.43	6.14	9.25	6.72	8.55	9.19	6.21	6.13	6.54	6.81	6.21
MSTRG.22627	2.03	1.84	1.99	3.05	3.13	2.54	2.3	1.39	1.99	0.98	0.74	2.01	1.99	0.95	1.01	1.65	1.09	2.35	3.57	2.4	2.33	3.6	3	3.69	3.07	2.9	2.79	1.78	2.51	2.64
MSTRG.22628	0	0	0	0	0	0	0	0	0	0	0	0	0	0	0	8.3	8.83	8.73	8.51	6.2	12.27	3.25	6.99	6.9	7.52	4.29	1.85	5.14	7.31	8.16
MSTRG.22643	0	0	0	0.28	1.05	0.18	1.2	0.29	0.63	0.6	0.7	0.47	1.8	1.1	2.72	0.39	0	0	0.19	0	0.35	0.61	0	0.27	0	0	0.09	0.31	0	0
MSTRG.22644	7.13	7.37	7.74	0.71	0.17	0.37	0	0.08	0.22	0	0	0	0.11	0	0.1	2.35	2.69	4.43	1.21	2.87	0.57	1.25	1.61	2.81	0.54	0.2	0.53	0.8	0.87	0.91
MSTRG.22649	0.5	0	0.3	0	0	0	0	1.04	0.29	0.92	0	0.26	0	0	0	5.57	9.54	6.07	4.6	4.83	4.8	6.19	8.67	8.42	4.84	7.89	8.25	6.83	7.29	7.3
MSTRG.22660	0	0	0	0	0	0.08	0.15	0	0.14	0.21	0.34	0.13	0.37	0.38	0.11	0.05	0	0	0	0	0	0.08	0	0	0.12	0	0.13	3.73	0.66	0.58
MSTRG.22669	0.59	0.22	0.37	0	1.02	0.96	0.85	0.21	0	0.18	0	0	0	0.82	0	4.03	8.91	0.59	0	1.64	1.68	0.4	0	0.39	0	0.23	0.6	0.28	0.12	0.28
MSTRG.2267	91.98	117.94	101.64	65.29	89.85	99.54	67.23	91.98	74.62	140.98	107.24	79.24	76.72	112.26	84.29	0	0	0	0	0	0	0	0	0.06	0	0.25	0	0	0.13	0
MSTRG.22672	1.72	0.6	1.23	1.23	2.23	1.7	1.04	1.93	1.64	1.15	0.92	0.72	1.63	1.07	1.61	0.71	1.21	2.79	3.34	1.77	1.27	1.55	1.97	3.73	1.79	1.56	2.12	2.17	1.95	2.7
MSTRG.22680	0	0.09	0.04	0	0	0	0	0	0.18	0	0	0.13	0	0.1	0	1.59	0.77	0.55	1.74	0.93	13.89	9.17	6.02	5.15	3.03	4.21	6.33	4.5	2.14	6.35
MSTRG.22686	0.53	2.46	1.24	12.94	0.23	0.1	0.71	1.09	0.3	7.52	0.25	0.94	0.4	0.1	0.7	6.84	8.06	12.72	19.9	14.33	8.43	4.22	2.44	1.49	0.79	0.72	3.77	0.98	11.06	1.75
MSTRG.22687	0	0	0	0.8	0	11.29	1.39	18.47	0	41.13	29	0	2.13	99.17	0	0	0	0	0	0	3	0	0.85	0	0	5.16	4.01	1.72	0	7.48
MSTRG.22688	1.98	1.42	0.92	1.17	0.48	0.47	0.89	0.85	0.65	0.8	0.17	0.43	0.52	0.63	1.28	2	3.39	2.79	2.5	1.91	0.61	0.92	2.4	2.22	2.56	3.85	2.32	1.87	2.84	2.36
MSTRG.22691	1.61	3.09	2.15	4.02	2.56	1.53	2.86	0	0	0	3.28	0.61	0	0.07	2.89	2.09	0.43	1.17	2.53	0	1.19	2.9	1.2	1.21	3.36	1.36	1.85	0	0.76	3.34
[truncated: 46,398 more rows]

## Sheet: TableS9
Table S9 Information of tested GH18 chitinase.
Accession ID	Species	Annotation
O81862	Arabidopsis thaliana	Class V chitinase, AtChiC
AT5G24090	Arabidopsis thaliana	Class III chitinase, AtChiA
P20533	Bacillus circulans	Chitinase A1
Q95M17	Bos tourus	Acidic mammalian chitinase
P29030	Brugia malayi	Endochitinase
Q9BZP6	Homo sapiens	Acidic mammalian chitinase
AYA60263	Moniliophthora perniciosa	Class III inactive chitinase, MpChi
Q43576	Nicotiana tabacum	Class V chitinase
PO7254	Serratia marcescens	Chitinase A
Q12725	Trichoderma harzianum	Glucan 1,3-beta-glucosidase; Exo-1,3-beta-glucanase
Q9HEQ7	Ustilago maydis	Chitinase

## Sheet: TableS10
Table S10 Primers used in this work.
qRT-PCR
	Q-PbrChiA-F	CCTGCTGACGCTCTCAAGT
	Q-PbrChiA-R	CATACTGCCTGCTCCAAAGC
	Q-PbrLYK1b2-F	AGCTGATGGCTGAAATGCCT
	Q-PbrLYK1b2-R	ACTAGCGCCATCCTCTCTGA
	Q-Pbr004235.1-F	ATGTTCCTCAGCCACATGCC
	Q-Pbr004235.1-R	GGCATATCCACGTACCCTCG
	Q-Pbr008503.1-F	GAGAATTTGCACCGCCAGC
	Q-Pbr008503.1-R	GGTACGGAACTGGAGGCTCG
	Q-Pbr011750.1-F	CCCATCAGACCCCTTGTTCC
	Q-Pbr011750.1-R	AGCACTCGAGGATGGTAGGA
	Q-Pbr015158.1-F	CCAACGACAAGTCTTCCCGA
	Q-Pbr015158.1-R	GTGAAGATAGCAGGACGGGG
	Q-Pbr021489.1-F	TCATCGAGAGAATCGGCGTG
	Q-Pbr021489.1-R	ACGAATGTCACCGCCTTCAT
	Q-Pbr032316.2-F	AGATTGGCGTCCTCATTGGG
	Q-Pbr032316.2-R	AAATGGAACGGCCAAGGGTT
	Q-Pbr033646.1-F	CGCAGTCTCGGTCTTGAGAA
	Q-Pbr033646.1-R	TGTTCAGGAAGTCCCGGGTT
	Q-Pbr035890.1-F	TTGGCCGTCAAAGGCTAAGA
	Q-Pbr035890.1-R	TTGAAGTGACGAGGGGCAAG
	Q-Pbr039590.1-F	GGATATGAAGCCCGGAGCAA
	Q-Pbr039590.1-R	TGGTTGCTTTGTAGCAGAGG
	Q-Pbr042050.1-F	CTACTCCGTCCCCTCACAGA
	Q-Pbr042050.1-R	GGTACTTGCTGGCTGCCTTA
	Q-Pbr042707.1-F	GGCTAGGAGCAGGGAACAAA
	Q-Pbr042707.1-R	CGCGGGGTGAATTCAAGGAA
	Q-Pbr042921.1-F	AATGCTTCGGGAGAGGGTTT
	Q-Pbr042921.1-R	AGGATCCGCAGCTTCTGTTG
	Q-PR1-F	AGGGCAGCAACAAAAATGGG
	Q-PR1-R	GGGTAGCGAGGCAAGACTTT
	Q-PR5-F	TTGACGGCTTCAACTTGCCT
	Q-PR5-R	CAAGACGAGGGCTTGCATTTG
	Q-PR3-F	CGGCACCACATCTGACTACT
	Q-PR3-R	CTAATATCACCACCGCCACTTG
	Q-PR4-F	CGCTGCTGTATGCCGTCTT
	Q-PR4-R	CGCCATTCGTAGGATTGATCG
	Q-BdActin-F	ATTGCCGACAGGATGCAGAA
	Q-BdActin-R	GCTGGAAGGTGGACAGTGAG
	Q-AtActin-F	GGTGTCATGGTTGGTATGGGTC
	Q-AtActin-R	CCTCTGTGAGTAGAACTGGGTGC
	Q-PbrTUB-F	TGGGCTTTGCTCCTCTTAC
	Q-PbrTUB-R	CCTTCGTGCTCATCTTACC
Subcellular localization
	SL-PbrChiA-F	gagaacacgggggactctagaATGGCCATGGAGGCCAGT
	SL-PbrChiA-R	gcccttgctcaccatggatccCGATTCATCTGCAGCTCG
Over-expression
	OE-PbrChiA-F	gagaacacgggggactctagaATGGCCATGGAGGCCAGT
	OE-PbrChiA-R	gcccttgctcaccatggatccGCTGTCCTTAATGGATGC
	OE-PbrLYK1b2-F	gagaacacgggggactctagaATGGGATTTCGAATCGGGTTAGG
	OE-PbrLYK1b2-R	gcccttgctcaccatggatccCCTTCCTGACATCAGATTGAC
VIGS
	VIGS-PbrChiA-F	gtgagtaaggttaccgaattcTGGGGCCAAAACGGTAAC
	VIGS-PbrChiA-R	cgtgagctcggtaccggatccTTTATGTTTTTTGATTGG
	VIGS-PbrLYK1b2-F	gtgagtaaggttaccgaattcGTCGCCTACAACAAGGACT
	VIGS-PbrLYK1b2-R	cgtgagctcggtaccggatccCCTCCTAGCCTGGCATCT
Y2H
	BK-PbrChiA-F	atggccatggaggccgaattcGGAATTGCGATCTATTGG
	BK-PbrChiA-R	ccgctgcaggtcgacggatccTTAGCTGTCCTTAATGGA
	AD-PbrLYK1b2-F	atggccatggaggccagtgaattcGCTCTAGCTTCTTACTAC
	AD-PbrLYK1b2-R	atctgcagctcgagctcgatggatccTGAGGATGAGAGTGTCAT
LCI
	cLUC-PbrChiA-F	cgtcccggggcggtaccATGGCCATGGAGGCCAGT
	cLUC-PbrChiA-R	agtccatttgttggatccttaGCTGTCCTTAATGGATGC
	nLUC-PbrLYK1b2-F	ctcggtacccggggatccATGGGATTTCGAATCGGGTTAGG
	nLUC-PbrLYK1b2-R	gtacgagatctggtcgacCCTTCCTGACATCAGATTGAC
BiFC
	YNE-PbrChiA-F	gagaacacgggggactctagaATGGCCATGGAGGCCAGT
	YNE-PbrChiA-R	gacagtactatcgatggatccGCTGTCCTTAATGGATGC
	YCE-PbrLYK1b2-FL-F	gagaacacgggggactctagaATGGGATTTCGAATCGGGTTAGG
	YCE-PbrLYK1b2-FL-R	gacagtactatcgatggatccCCTTCCTGACATCAGATTGAC
	YCE-PbrLYK1b2-ECD-R	gacagtactatcgatggatccCGCAAGTTCTTCATATGA
Protein expression
	His-labeled
	pCold-PbrChiA-F	atggagctcggtaccctcgagGGAATTGCGATCTATTGG
	pCold-PbrChiA-R	agcagagattacctatctagaTTAGCTGTCCTTAATGGA
	pCold-LysM1-F	atggagctcggtaccctcgagGCTCTAGCTTCTTACTAC
	pCold-LysM1-R	agcagagattacctatctagaATGGTTGCCATTGGTGCA
	pCold-LysM2-F	atggagctcggtaccctcgagGGCCAAATGTTCGAGTGG
	pCold-LysM2-R	agcagagattacctatctagaCGAGCTATCCCCACACGT
	pCold-LysM3-F	atggagctcggtaccctcgagGTTTCGGAGGATTATGGG
	pCold-LysM3-R	agcagagattacctatctagaTTTGCCCGGAATATACAC
	pCold-△KD-R	agcagagattacctatctagaCGCAAGTTCTTCATATGA
	GST-labeled
	GST-PbrChiA-F	gatctggttccgcgtggatccGGAATTGCGATCTATTGG
	GST-PbrChiA-R	ctcgagtcgacccgggaattcTTAGCTGTCCTTAATGGA
Verification of positive transgenic material
	V-35S	GCTCCTACAAATGCCATCA
	V-PbrChiA-R	ATTGCCCACCACCCGCCT
	V-PbrLYK1b2-R	TCACGTTCACTTTAGCAT
